# Supplementary material for: De novo transcriptome assembly and analysis of gene expression in different tissues of moth bean (Vigna aconitifolia) (Jacq.) Marechal
Source: BMC Plant Biol. 2022 Apr 15;22:198. doi: 10.1186/s12870-022-03583-z (PMC9013028; doi:10.1186/s12870-022-03583-z)
Supplement: Supplementary file 5 — Additional file 5: Supplementary Table 1. [file 12870_2022_3583_MOESM5_ESM.xlsx]

## Sheet: PRIMER LIST
Supplementary Table 1. List of primers used for qRT PCR.
Gene /Primer	Sequence 5´-3´	Amplicon Size
Va_Actin F	CTGCTGGCATTCATGAGACC	20
Va_Actin R	ACCACCACTGAGAACGATGT	20
Va_UNG_2 F	GCGAAGGAGAACGTAACGAC	20
Va_UNG_2 R	TGCATCGTCTTCTCCACCTT	20
Va_UNG_3 F	GAAACAAGGGTGGGTGGAAC	20
Va_UNG_3 R	CTCTCCTCCATACCCCGTTC	20
Va_UNG_5 F	CGGACTTTTGATCGGTGGTC	20
Va_UNG_5 R	AATGTGAGGGAGTTCAGCGA	20
Va_UNG_6 F	AATACGTGGGGCAGAAGACA	20
Va_UNG_6 R	GCATCCTGAGCCTTGTTCTG	20
Va_UNG_7 F	TCATCTTCGGGTCCAACACA	20
Va_UNG_7 R	AGGAAGAAGGAGGGTGTTGG	20
Va_UNG_8 F	TGAGACAAAGCTGCCGAATG	20
Va_UNG_8 R	CCATCATAACGCACTCCAGC	20
Va_UNG_11 F	CACAATGCTCGAGGAGATGC	20
Va_UNG_11 R	GGTCTTCCAGTTGTTGTAGCA	21
Va_UNG_12 F	TTGGGCGTAGGAGTGGAATC	20
Va_UNG_12 R	GGTCAATTTCAGGGGTGTGG	20
Va_UNG_13 F	GCCGTGTTCTTGGTTCACTT	20
Va_UNG_13 R	CCACCCAGAAGATCCAGTGA	20
Va_UNG_14 F	GCCAACCAACCTGTTTCTGT	20
Va_UNG_14 R	TTTAGAAGCGTGCCACAGTG	20
Va_UNG_15 F	GGCTCTGTACAAGGACCACT	20
Va_UNG_15 R	CTTCCAATGGCCAAAGACGT	20
Va_PCC_13-62 F	TGGATAATGCGGTTGGGAGA	20
Va_PCC_13-62 R	GCACCAACATAGCCAGTGAG	20
Va_F_ACCoxidase F	GATCGATGTCCCACCAATGC	20
Va_F_ACCoxidase R	CCATCGGTCTGAGCAATGAC	20
Va_F_GP F	ACGCAGGGTTCTCTTCTTCA	20
Va_F_GP R	CGACTGCAACAAGTTCCACA	20
Va_HSP70 F	CTGAGGATAAAACTGCGGGTG	21
Va_HSP70 R	TACCTCTCTGCATCCTTCACC	21
