# Supplementary material for: De novo transcriptome assembly and analysis of gene expression in different tissues of moth bean (Vigna aconitifolia) (Jacq.) Marechal
Source: BMC Plant Biol. 2022 Apr 15;22:198. doi: 10.1186/s12870-022-03583-z (PMC9013028; doi:10.1186/s12870-022-03583-z)
Supplement: Supplementary file 6 — Additional file 6: Supplementary Table 2. [file 12870_2022_3583_MOESM6_ESM.xlsx]

## Sheet: developing seeds
	Supplementary Table 2. Differentially expressed genes in various developmental tissues.
TRINITY_DN107861_c5_g1_i1.p1	CYT10_ORYSJ_Cysteine_proteinase_inhibitor_10	49.55	111	45	2	76	375	40	150	3.35e-27	101
TRINITY_DN107886_c6_g1_i1.p1	TIPA_PHAVU_Probable_aquaporin_TIP-type_alpha	71.981	207	57	1	10	627	3	209	4.67e-89	265
TRINITY_DN12366_c0_g1_i14.p1	VIT1_ARATH_Vacuolar_iron_transporter_1_{ECO:0000303|PubMed:17082420}	26.984	126	92	0	118	495	32	157	3e-07	53.9
TRINITY_DN127190_c0_g1_i1.p1	DRE2D_ARATH_Dehydration-responsive_element-binding_protein_2D	83.562	73	12	0	73	291	27	99	3.26e-38	136
TRINITY_DN13463_c1_g2_i4.p1	GRDH_DAUCA_Glucose_and_ribitol_dehydrogenase	68.852	122	37	1	19	384	1	121	7.87e-57	181
TRINITY_DN148195_c2_g1_i1.p1	LEA14_SOYBN_Desiccation_protectant_protein_Lea14_homolog	81.579	152	28	0	1	456	1	152	4.04e-89	259
TRINITY_DN148233_c27_g1_i1.p1	ADRC1_ARATH_NADPH-dependent_aldehyde_reductase_1,_chloroplastic_{ECO:0000303|PubMed:21169366}	81.455	275	51	0	52	876	13	287	1.32e-172	481
TRINITY_DN17576_c0_g1_i9.p4	TIPA_PHAVU_Probable_aquaporin_TIP-type_alpha	74.194	93	22	1	1	273	164	256	3.2e-38	130
TRINITY_DN188634_c0_g1_i2.p1	Y273_METTH_UPF0098_protein_MTH_273	41.25	160	82	4	25	504	1	148	1.11e-28	106
TRINITY_DN188643_c12_g1_i1.p1	DOGL3_ARATH_Protein_DOG1-like_3_{ECO:0000303|PubMed:17065317}	28.846	208	123	7	70	621	42	248	5.5e-19	86.3
TRINITY_DN2444_c5_g1_i1.p1	DRPF_CRAPL_Desiccation-related_protein_PCC3-06	28.856	201	95	9	1	537	1	175	1.17e-07	53.9
TRINITY_DN249_c65_g1_i1.p1	LOX3_SOYBN_Seed_linoleate_9S-lipoxygenase-3	89.332	853	91	0	13	2571	2	854	0	1531
TRINITY_DN2752_c0_g1_i1.p1	GLO2C_ARATH_Hydroxyacylglutathione_hydrolase_cytoplasmic	71.875	256	72	0	1	768	1	256	2.29e-143	405
TRINITY_DN3_c0_g1_i1.p1	PM1_SOYBN_18_kDa_seed_maturation_protein	84.211	76	12	0	1	228	1	76	1.28e-37	127
TRINITY_DN31_c12_g1_i1.p1	NLTP1_VIGRR_Non-specific_lipid-transfer_protein_1	91.209	91	8	0	73	345	1	91	8.7e-55	168
TRINITY_DN32971_c0_g1_i1.p1	DRE2D_ARATH_Dehydration-responsive_element-binding_protein_2D	88.732	71	8	0	1	213	29	99	2.33e-33	122
TRINITY_DN32971_c0_g1_i2.p1	DRE2D_ARATH_Dehydration-responsive_element-binding_protein_2D	76.768	99	23	0	1	297	1	99	4.92e-42	145
TRINITY_DN32971_c0_g1_i4.p1	DRE2D_ARATH_Dehydration-responsive_element-binding_protein_2D	88.732	71	8	0	1	213	29	99	2.33e-33	122
TRINITY_DN35171_c0_g1_i1.p1	LEA34_GOSHI_Late_embryogenesis_abundant_protein_D-34	68.702	262	76	1	1	768	1	262	2.86e-100	296
TRINITY_DN4155_c0_g1_i24.p1	NHX4_ARATH_Sodium/hydrogen_exchanger_4	68.199	522	159	4	31	1581	10	529	0	701
TRINITY_DN4155_c0_g1_i74.p1	NHX4_ARATH_Sodium/hydrogen_exchanger_4	68.199	522	159	4	31	1581	10	529	0	701
TRINITY_DN60715_c0_g1_i13.p1	ABI5_ARATH_Protein_ABSCISIC_ACID-INSENSITIVE_5	44.468	479	180	12	1	1290	1	442	2.55e-98	304
TRINITY_DN60715_c0_g1_i4.p1	ABI5_ARATH_Protein_ABSCISIC_ACID-INSENSITIVE_5	44.468	479	180	12	1	1290	1	442	2.55e-98	304
TRINITY_DN6141_c2_g1_i1.p1	TIPA_PHAVU_Probable_aquaporin_TIP-type_alpha	71.875	192	54	0	1	576	32	223	2.19e-82	248
TRINITY_DN6370_c0_g1_i1.p1	Y273_METTH_UPF0098_protein_MTH_273	33.775	151	87	3	52	504	11	148	4.12e-16	74.3
TRINITY_DN73652_c0_g2_i9.p1	DOGL3_ARATH_Protein_DOG1-like_3_{ECO:0000303|PubMed:17065317}	31.193	109	65	4	306	7	42	149	8.81e-10	58.2
TRINITY_DN79460_c0_g1_i7.p1	LOX21_SOLTU_Linoleate_13S-lipoxygenase_2-1,_chloroplastic	59.81	841	327	6	31	2547	68	899	0	1066
TRINITY_DN806_c1_g1_i1.p1	ABI3_ARATH_B3_domain-containing_transcription_factor_ABI3	46.888	723	289	26	115	2184	38	698	5.55e-146	447
TRINITY_DN806_c1_g1_i2.p1	ABI3_ARATH_B3_domain-containing_transcription_factor_ABI3	46.888	723	289	26	115	2184	38	698	5.55e-146	447

## Sheet: YP and Early Seed
	Supplementary Table 2. Differentially expressed genes in various developmental tissues.
TRINITY_DN10022_c0_g1_i17.p1	MXMT2_COFCA_Monomethylxanthine_methyltransferase_2_{ECO:0000305}	44.845	194	100	2	43	624	178	364	8.19e-48	163
TRINITY_DN100228_c0_g1_i1.p1	NOD3_MEDTR_Bidirectional_sugar_transporter_N3	55.036	278	111	4	172	999	1	266	4.13e-81	250
TRINITY_DN108037_c0_g1_i1.p1	KAO2_ARATH_Ent-kaurenoic_acid_oxidase_2	63.848	473	168	3	49	1464	17	487	0	656
TRINITY_DN108258_c0_g1_i1.p1	TPIS_PROCL_Triosephosphate_isomerase_{ECO:0000255|PROSITE-ProRule:PRU10127,_ECO:0000255|RuleBase:RU363013,_ECO:0000303|PubMed:28072528}	48.276	29	14	1	106	192	97	124	5.3	29.6
TRINITY_DN10832_c0_g1_i1.p1	RPT2_ARATH_Root_phototropism_protein_2	41.111	90	42	4	327	88	287	375	2.76e-07	52.4
TRINITY_DN108585_c0_g1_i1.p1	PUP4_ARATH_Probable_purine_permease_4	63.363	333	114	3	121	1095	5	337	2.53e-86	270
TRINITY_DN108716_c0_g1_i1.p1	SSL12_ARATH_Protein_STRICTOSIDINE_SYNTHASE-LIKE_12_{ECO:0000303|PubMed:10777701}	40.446	314	170	6	79	1011	25	324	1.74e-62	205
TRINITY_DN109143_c0_g1_i1.p1	DTX52_ARATH_Protein_DETOXIFICATION_52_{ECO:0000303|PubMed:11739388}	45.532	470	252	2	142	1542	8	476	5.95e-134	402
TRINITY_DN111357_c0_g1_i1.p1	NFYB6_ARATH_Nuclear_transcription_factor_Y_subunit_B-6	75	108	26	1	10	330	56	163	2.86e-54	174
TRINITY_DN11645_c0_g1_i1.p1	GDL76_ARATH_GDSL_esterase/lipase_At5g14450	54.494	356	152	4	91	1143	36	386	1.71e-140	408
TRINITY_DN11759_c0_g1_i5.p1	NLGN1_CAEEL_Neuroligin-1	26.042	96	57	4	604	858	500	592	0.85	35.8
TRINITY_DN1211_c0_g1_i7.p1	CESA7_ARATH_Cellulose_synthase_A_catalytic_subunit_7_[UDP-forming]_{ECO:0000303|PubMed:11178255,_ECO:0000303|PubMed:12805608}	86.084	1042	127	6	1	3120	1	1026	0	1768
TRINITY_DN12375_c0_g1_i6.p1	SYC_THEAC_Cysteine--tRNA_ligase_{ECO:0000255|HAMAP-Rule:MF_00041}	32.812	64	32	2	403	561	201	264	0.32	37
TRINITY_DN12604_c0_g1_i2.p1	GUN11_ARATH_Endoglucanase_11	77.778	468	103	1	124	1527	37	503	0	730
TRINITY_DN127389_c0_g1_i1.p1	GAOX2_ARATH_Gibberellin_20_oxidase_2	60.894	358	129	4	25	1086	25	375	4.3e-164	466
TRINITY_DN13261_c0_g1_i4.p1	BBE8_ARATH_Berberine_bridge_enzyme-like_8_{ECO:0000303|PubMed:26037923}	61.233	503	188	4	133	1629	27	526	0	600
TRINITY_DN144_c0_g1_i1.p2	STGL1_ARATH_Stigma-specific_STIG1-like_protein_1_{ECO:0000303|PubMed:19279211}	35.789	95	58	1	127	402	58	152	4.79e-13	68.6
TRINITY_DN148352_c12_g1_i1.p1	PAE8_ARATH_Pectin_acetylesterase_8_{ECO:0000303|PubMed:25115560}	61.013	395	154	0	13	1197	3	397	0	530
TRINITY_DN148499_c1_g1_i1.p1	AOP1L_ARATH_Probable_2-oxoglutarate-dependent_dioxygenase_AOP1.2	34.74	308	181	10	16	909	24	321	7.53e-50	171
TRINITY_DN148549_c0_g1_i1.p1	C7A12_MEDTR_Beta-amyrin_28-monooxygenase_{ECO:0000305}	80.482	456	85	2	73	1437	26	478	0	766
TRINITY_DN149153_c0_g1_i1.p1	U83A1_ARATH_UDP-glycosyltransferase_83A1	42.702	459	247	7	1	1350	9	460	8.63e-121	363
TRINITY_DN149620_c0_g1_i1.p1	AIR1_ARATH_Putative_lipid-binding_protein_AIR1	41.573	89	37	3	19	261	5	86	4.46e-10	55.8
TRINITY_DN16045_c0_g1_i10.p1	BAT1_ORYSJ_Amino-acid_permease_BAT1_homolog	79	500	105	0	70	1569	19	518	0	704
TRINITY_DN16381_c0_g1_i3.p1	MED6_ASHGO_Mediator_of_RNA_polymerase_II_transcription_subunit_6	18.519	81	64	1	1	237	48	128	1.9	32.3
TRINITY_DN167437_c3_g1_i1.p1	GDL61_ARATH_GDSL_esterase/lipase_At4g01130	54.011	374	161	3	34	1131	10	380	4.88e-131	384
TRINITY_DN168274_c0_g1_i1.p1	PHYLL_TOBAC_Phylloplanin	37.255	153	78	6	4	444	3	143	1.92e-15	72
TRINITY_DN17114_c0_g1_i12.p1	WDL3_ARATH_Protein_WVD2-like_3_{ECO:0000305}	47.278	349	131	11	19	1050	2	302	4.04e-76	242
TRINITY_DN17114_c0_g1_i8.p1	WDL3_ARATH_Protein_WVD2-like_3_{ECO:0000305}	47.278	349	131	11	19	1050	2	302	4.04e-76	242
TRINITY_DN1818_c0_g1_i1.p1	UMPS_TOBAC_Uridine_5'-monophosphate_synthase	77.212	452	99	2	1	1353	12	460	0	662
TRINITY_DN192348_c0_g1_i1.p1	DF311_ARATH_Defensin-like_protein_311	31.646	79	45	3	79	306	1	73	0.016	35
TRINITY_DN21482_c0_g1_i1.p1	WTR2_ARATH_WAT1-related_protein_At1g09380	59.259	324	131	1	7	975	4	327	1.38e-141	409
TRINITY_DN21562_c0_g6_i1.p1	Y3028_ARATH_Uncharacterized_acetyltransferase_At3g50280	33.407	455	243	11	10	1314	25	439	2.83e-70	232
TRINITY_DN2298_c0_g2_i6.p1	COBL4_ARATH_COBRA-like_protein_4	84.691	405	62	0	49	1263	18	422	0	747
TRINITY_DN2434_c0_g1_i6.p1	DEF1_ARAHY_Defensin_1_{ECO:0000303|PubMed:26037551}	31.746	63	36	2	49	222	9	69	0.1	33.5
TRINITY_DN2529_c1_g1_i1.p1	MSRB3_ORYSJ_Peptide_methionine_sulfoxide_reductase_B3,_chloroplastic	82.301	113	20	0	25	363	98	210	5.48e-60	186
TRINITY_DN25559_c0_g1_i27.p1	PDR2_NICPL_Pleiotropic_drug_resistance_protein_2	68.003	1472	424	8	115	4509	30	1461	0	1949
TRINITY_DN26130_c0_g1_i4.p1	DAO_ORYSJ_2-oxoglutarate-dependent_dioxygenase_DAO	42.701	274	155	2	61	879	23	295	4.38e-71	224
TRINITY_DN2694_c0_g1_i5.p1	CDR1_ARATH_Aspartic_proteinase_CDR1	43.373	415	217	9	121	1335	28	434	2.06e-101	312
TRINITY_DN2707_c0_g1_i1.p1	OCT1_ARATH_Organic_cation/carnitine_transporter_1	58.447	515	188	5	232	1770	40	530	0	535
TRINITY_DN2732_c0_g1_i1.p1	GLMU_DESVV_Bifunctional_protein_GlmU_{ECO:0000255|HAMAP-Rule:MF_01631}	24.051	79	54	2	22	240	234	312	0.43	35.8
TRINITY_DN2732_c0_g1_i2.p1	KI67_HUMAN_Proliferation_marker_protein_Ki-67_{ECO:0000305}	30.882	68	46	1	551	754	10	76	0.57	35.8
TRINITY_DN29964_c0_g2_i1.p1	IDM1_ARATH_Increased_DNA_methylation_1_{ECO:0000303|PubMed:22700931}	37.5	424	253	8	1021	2286	618	1031	5.6e-77	276
TRINITY_DN3383_c0_g1_i2.p1	ORTH2_ARATH_E3_ubiquitin-protein_ligase_ORTHRUS_2	62.121	594	192	8	7	1698	6	596	0	734
TRINITY_DN3476_c0_g1_i5.p1	TBL43_ARATH_Protein_trichome_birefringence-like_43	59.944	357	130	4	16	1047	12	368	7.36e-161	457
TRINITY_DN3476_c0_g1_i8.p1	TBL43_ARATH_Protein_trichome_birefringence-like_43	63.592	206	74	1	1	615	163	368	4.11e-98	292
TRINITY_DN3660_c0_g1_i1.p1	C3H54_ORYSJ_Zinc_finger_CCCH_domain-containing_protein_54	36.842	19	12	0	66	122	29	47	2	30.8
TRINITY_DN3837_c0_g1_i1.p1	PXC3_ARATH_Leucine-rich_repeat_receptor-like_tyrosine-protein_kinase_PXC3_{ECO:0000305}	55.926	869	372	5	82	2667	23	887	0	949
TRINITY_DN4486_c0_g1_i2.p1	KSA_PEA_Ent-copalyl_diphosphate_synthase,_chloroplastic	73.835	558	140	1	199	1854	244	801	0	874
TRINITY_DN4984_c11_g1_i3.p1	CRSP_ARATH_CO(2)-response_secreted_protease_{ECO:0000303|PubMed:25043023}	55.629	604	266	2	1	1809	160	762	0	672
TRINITY_DN5158_c1_g1_i3.p1	C734A_ARATH_Cytochrome_P450_734A1	74.948	483	114	5	73	1503	32	513	0	764
TRINITY_DN56195_c0_g1_i1.p1	PAE8_ARATH_Pectin_acetylesterase_8_{ECO:0000303|PubMed:25115560}	55.556	126	56	0	1	378	272	397	8.19e-43	148
TRINITY_DN59671_c0_g1_i5.p1	PAE3_ARATH_Pectin_acetylesterase_3_{ECO:0000303|PubMed:25115560}	68.421	19	6	0	332	388	52	70	0.52	33.1
TRINITY_DN6046_c0_g1_i1.p1	GDL28_ARATH_GDSL_esterase/lipase_At1g71250	59.821	336	135	0	187	1194	38	373	1.46e-148	428
TRINITY_DN6143_c0_g1_i7.p1	E131_ARATH_Glucan_endo-1,3-beta-glucosidase_1	82.819	454	77	1	106	1467	36	488	0	803
TRINITY_DN6193_c0_g1_i4.p1	HIP9_ARATH_Heavy_metal-associated_isoprenylated_plant_protein_9_{ECO:0000303|PubMed:21072340,_ECO:0000303|PubMed:23368984}	85.714	35	2	2	658	756	286	319	1.9e-11	66.6
TRINITY_DN6193_c0_g1_i5.p1	HIP9_ARATH_Heavy_metal-associated_isoprenylated_plant_protein_9_{ECO:0000303|PubMed:21072340,_ECO:0000303|PubMed:23368984}	85.714	35	2	2	781	879	286	319	6.27e-11	65.5
TRINITY_DN6741_c0_g2_i5.p1	BGL18_ARATH_Beta-D-glucopyranosyl_abscisate_beta-glucosidase	39.535	43	19	1	520	627	274	316	4.3	33.5
TRINITY_DN6868_c0_g1_i2.p1	PKL_ARATH_CHD3-type_chromatin-remodeling_factor_PICKLE	67.265	947	286	9	262	3054	45	983	0	1233
TRINITY_DN7093_c0_g1_i1.p1	VAP12_ARATH_Vesicle-associated_protein_1-2	58.824	119	49	0	166	522	1	119	4.51e-44	155
TRINITY_DN7485_c0_g1_i25.p1	AIL6_ARATH_AP2-like_ethylene-responsive_transcription_factor_AIL6	55.022	458	100	11	1	1080	2	451	4.37e-138	411
TRINITY_DN764_c4_g1_i1.p1	CNGC4_ARATH_Cyclic_nucleotide-gated_ion_channel_4	76.997	626	134	3	175	2025	68	692	0	989
TRINITY_DN7675_c1_g1_i5.p1	CSPL3_SOYBN_CASP-like_protein_2C1	78.212	179	39	0	1	537	1	179	1.6e-100	290
TRINITY_DN88320_c0_g1_i4.p1	PCR2_ARATH_Protein_PLANT_CADMIUM_RESISTANCE_2	53.425	146	64	3	4	432	8	152	1.87e-48	155
TRINITY_DN89_c0_g1_i1.p1	NLTP4_ORYSJ_Non-specific_lipid-transfer_protein_4	27.778	90	65	0	166	435	29	118	1.19e-11	61.2

## Sheet: Late seed development
	Supplementary Table 2. Differentially expressed genes in various developmental tissues.
TRINITY_DN100144_c17_g1_i1.p1	LEA5_CITSI_Late_embryogenesis_abundant_protein_Lea5	40.385	104	48	2	1	294	1	96	6.29e-15	67.4
TRINITY_DN100238_c0_g1_i1.p1	MTDH_FRAAN_Probable_mannitol_dehydrogenase	81.586	353	65	0	16	1074	4	356	3.17e-176	496
TRINITY_DN101236_c2_g1_i1.p1	RASA1_RAT_Ras_GTPase-activating_protein_1	36.17	47	27	1	267	136	727	773	8.4	29.3
TRINITY_DN10129_c0_g2_i1.p1	YBC5_SCHPO_Uncharacterized_WD_repeat-containing_protein_C27B12.05	41.026	39	22	1	335	219	329	366	0.18	34.7
TRINITY_DN1017_c0_g1_i15.p1	RING4_ARATH_E3_ubiquitin-protein_ligase_At4g11680	30.597	268	158	6	259	996	118	379	2.46e-26	111
TRINITY_DN107_c0_g1_i10.p3	Y4121_ARATH_Putative_transferase_At4g12130,_mitochondrial_{ECO:0000305}	51.19	168	63	4	34	501	12	172	2.06e-48	164
TRINITY_DN108065_c0_g1_i1.p1	Y2977_LEPIN_Uncharacterized_RNA_methyltransferase_LA_2977	36.364	44	28	0	163	32	51	94	1.8	31.6
TRINITY_DN108309_c1_g1_i3.p2	PIP15_MAIZE_Aquaporin_PIP1-5	32.022	178	101	4	124	642	111	273	4.04e-18	84
TRINITY_DN108369_c13_g1_i1.p1	LEAD8_DAUCA_Embryonic_protein_DC-8	58.511	94	31	2	385	645	172	264	1.82e-08	58.9
TRINITY_DN11388_c0_g1_i11.p1	Y3G1_ENCCU_Uncharacterized_protein_ECU03_1610	36.667	60	34	1	247	414	60	119	0.15	36.2
TRINITY_DN11388_c0_g1_i31.p1	Y3G1_ENCCU_Uncharacterized_protein_ECU03_1610	36.667	60	34	1	247	414	60	119	0.15	36.2
TRINITY_DN11388_c0_g1_i35.p1	Y3G1_ENCCU_Uncharacterized_protein_ECU03_1610	36.667	60	34	1	247	414	60	119	0.15	36.2
TRINITY_DN11388_c0_g1_i4.p1	Y3G1_ENCCU_Uncharacterized_protein_ECU03_1610	36.667	60	34	1	247	414	60	119	0.15	36.2
TRINITY_DN1143_c0_g1_i1.p1	HSFA2_ARATH_Heat_stress_transcription_factor_A-2	41.026	351	156	8	175	1206	31	337	4.6e-78	248
TRINITY_DN1143_c0_g1_i10.p1	HSFA2_ARATH_Heat_stress_transcription_factor_A-2	41.026	351	156	8	175	1206	31	337	4.6e-78	248
TRINITY_DN1143_c0_g1_i12.p1	HSFA2_ARATH_Heat_stress_transcription_factor_A-2	41.026	351	156	8	175	1206	31	337	4.6e-78	248
TRINITY_DN1143_c0_g1_i2.p1	HSFA2_ARATH_Heat_stress_transcription_factor_A-2	41.026	351	156	8	175	1206	31	337	4.6e-78	248
TRINITY_DN12048_c0_g1_i1.p1	SIR_SOYBN_Sulfite_reductase_[ferredoxin],_chloroplastic	35.714	56	29	2	7	159	106	159	3.3	30.8
TRINITY_DN12048_c0_g1_i11.p1	SYDND_RHIL3_Aspartate--tRNA(Asp/Asn)_ligase_{ECO:0000255|HAMAP-Rule:MF_00044}	36.585	41	24	1	127	11	400	440	0.26	34.3
TRINITY_DN1239_c0_g1_i5.p1	YWKD_BACSU_Uncharacterized_protein_YwkD	27.737	137	70	6	19	384	3	125	5.63e-06	47
TRINITY_DN127218_c0_g1_i1.p1	TMC5_HUMAN_Transmembrane_channel-like_protein_5	25	120	80	4	697	1056	47	156	3	33.9
TRINITY_DN127275_c0_g1_i1.p1	C2GR2_ARATH_C2_and_GRAM_domain-containing_protein_At5g50170	53.786	1017	452	11	4	3000	1	1017	0	1048
TRINITY_DN127972_c0_g1_i1.p1	GOLS2_SOLLC_Galactinol_synthase_2	78.997	319	59	1	52	984	19	337	0	534
TRINITY_DN130806_c0_g1_i1.p1	DNLJ_SULDN_DNA_ligase_{ECO:0000255|HAMAP-Rule:MF_01588}	38.889	36	22	0	31	138	99	134	1.1	31.6
TRINITY_DN131_c0_g2_i1.p1	PM1_SOYBN_18_kDa_seed_maturation_protein	63.281	128	20	2	1	324	53	173	1.62e-43	142
TRINITY_DN1446_c7_g1_i1.p1	LEA29_GOSHI_Late_embryogenesis_abundant_protein_D-29	35.429	175	56	4	55	477	17	168	4.18e-12	70.1
TRINITY_DN1446_c7_g1_i2.p1	LEA29_GOSHI_Late_embryogenesis_abundant_protein_D-29	33.81	210	94	3	55	585	17	214	6.42e-13	72.4
TRINITY_DN1478_c0_g1_i6.p1	BAG1_ARATH_BAG_family_molecular_chaperone_regulator_1	43.369	279	129	4	148	903	39	315	7.82e-55	184
TRINITY_DN148180_c22_g1_i1.p1	RD19D_ARATH_Probable_cysteine_protease_RD19D_{ECO:0000305}	68.857	350	98	3	88	1113	21	367	5.21e-172	487
TRINITY_DN148345_c42_g1_i1.p2	DHN1_AVIMR_Dehydrin_DHN1_{ECO:0000303|PubMed:19398349}	63.636	33	12	0	664	762	162	194	0.000897	43.1
TRINITY_DN148412_c27_g1_i1.p1	SLE3_SOYBN_Protein_SLE3_{ECO:0000303|Ref.1}	86.735	98	13	0	1	294	1	98	4.04e-45	144
TRINITY_DN149305_c0_g1_i1.p1	HEC1_ARATH_Transcription_factor_HEC1	54.726	201	49	5	10	552	8	186	2.45e-42	146
TRINITY_DN15219_c0_g1_i1.p1	PM1_SOYBN_18_kDa_seed_maturation_protein	69.343	137	15	2	1	351	21	150	9.8e-30	108
TRINITY_DN15748_c0_g1_i1.p1	LEA32_ARATH_Late_embryogenesis_abundant_protein_32_{ECO:0000303|PubMed:18318901}	59.155	71	29	0	67	279	1	71	2.03e-23	93.2
TRINITY_DN15748_c0_g1_i3.p1	LEA32_ARATH_Late_embryogenesis_abundant_protein_32_{ECO:0000303|PubMed:18318901}	59.155	71	29	0	67	279	1	71	1.79e-23	93.6
TRINITY_DN15793_c0_g1_i1.p1	DRE2A_ORYSJ_Dehydration-responsive_element-binding_protein_2A	57.246	138	34	4	64	471	28	142	8.85e-32	127
TRINITY_DN167361_c10_g2_i1.p1	LEA31_ARATH_Late_embryogenesis_abundant_protein_31_{ECO:0000303|PubMed:18318901}	55.985	259	106	4	1	756	1	258	1.49e-78	241
TRINITY_DN167395_c12_g1_i1.p1	PARP3_SOYBN_Protein_ADP-ribosyltransferase_PARP3_{ECO:0000250|UniProtKB:Q9Y6F1}	92.413	804	61	0	1	2412	1	804	0	1532
TRINITY_DN1762_c0_g1_i3.p2	RFS_PEA_Galactinol--sucrose_galactosyltransferase	82.271	361	64	0	91	1173	438	798	0	616
TRINITY_DN1815_c0_g1_i2.p1	MURA2_ENTFA_UDP-N-acetylglucosamine_1-carboxyvinyltransferase_2_{ECO:0000255|HAMAP-Rule:MF_00111}	38.462	39	24	0	604	720	254	292	2.7	33.5
TRINITY_DN1847_c1_g1_i3.p1	AUR3_ARATH_Serine/threonine-protein_kinase_Aurora-3	81.56	141	26	0	70	492	144	284	1.31e-84	253
TRINITY_DN188770_c0_g1_i1.p1	NVFK_ASPN1_FAD-dependent_monooxygenase_nvfK_{ECO:0000303|PubMed:29968715}	41.935	31	18	0	464	556	252	282	1.5	33.9
TRINITY_DN188909_c21_g1_i1.p1	LEAD8_DAUCA_Embryonic_protein_DC-8	34.545	110	29	2	289	489	435	544	3.87e-10	60.8
TRINITY_DN188909_c21_g1_i3.p1	LEAD8_DAUCA_Embryonic_protein_DC-8	34.545	110	29	2	277	477	435	544	3.29e-10	60.8
TRINITY_DN188909_c26_g1_i1.p1	Y3304_ARATH_Late_embryogenesis_abundant_protein_At3g53040_{ECO:0000305}	47.701	174	74	3	154	669	53	211	1.11e-30	122
TRINITY_DN20450_c1_g1_i2.p1	LEA19_ORYSJ_Late_embryogenesis_abundant_protein_19_{ECO:0000305}	50	40	20	0	160	279	60	99	0.091	35.4
TRINITY_DN20450_c1_g1_i4.p1	LEA19_ORYSJ_Late_embryogenesis_abundant_protein_19_{ECO:0000305}	55.263	38	17	0	166	279	62	99	0.15	34.7
TRINITY_DN20519_c0_g3_i1.p1	RD19D_ARATH_Probable_cysteine_protease_RD19D_{ECO:0000305}	54.839	93	35	1	112	369	22	114	1.39e-26	105
TRINITY_DN22066_c0_g1_i1.p1	TRET1_DROVI_Facilitated_trehalose_transporter_Tret1_{ECO:0000250|UniProtKB:A1Z8N1}	35.897	39	21	1	88	192	536	574	6.7	29.6
TRINITY_DN22066_c0_g1_i5.p1	ECP63_ARATH_Late_embryogenesis_abundant_protein_ECP63_{ECO:0000305}	37.647	85	33	3	198	4	49	133	3.43e-05	46.2
TRINITY_DN2325_c0_g1_i10.p3	LTI65_ARATH_Low-temperature-induced_65_kDa_protein	72.222	18	5	0	1	54	393	410	4	31.2
TRINITY_DN2325_c0_g1_i6.p1	LTI65_ARATH_Low-temperature-induced_65_kDa_protein	37.589	141	71	5	640	1011	372	512	1e-13	77
TRINITY_DN23863_c0_g1_i4.p1	PM1_SOYBN_18_kDa_seed_maturation_protein	70.93	172	23	2	1	456	1	165	2.93e-59	184
TRINITY_DN23863_c0_g1_i6.p1	PM1_SOYBN_18_kDa_seed_maturation_protein	71.512	172	22	2	1	456	1	165	3.44e-60	187
TRINITY_DN24521_c0_g1_i2.p1	RFS2_ARATH_Probable_galactinol--sucrose_galactosyltransferase_2	70.455	176	51	1	1	525	1	176	2.16e-84	266
TRINITY_DN24521_c0_g1_i4.p1	RFS2_ARATH_Probable_galactinol--sucrose_galactosyltransferase_2	75	328	81	1	1	981	1	328	0	535
TRINITY_DN26020_c2_g1_i1.p1	PXG2_ARATH_Peroxygenase_2	73.246	228	61	0	13	696	7	234	8.05e-127	362
TRINITY_DN26020_c2_g1_i2.p1	PXG2_ARATH_Peroxygenase_2	70.94	234	62	1	13	714	7	234	3.09e-123	353
TRINITY_DN2662_c0_g1_i4.p2	Y3304_ARATH_Late_embryogenesis_abundant_protein_At3g53040_{ECO:0000305}	48.485	99	51	0	1	297	146	244	0.000128	42.7
TRINITY_DN289_c0_g1_i2.p1	MDHG_CITLA_Malate_dehydrogenase,_glyoxysomal	87.17	265	34	0	1	795	91	355	7.17e-168	471
TRINITY_DN3_c0_g1_i2.p1	PM1_SOYBN_18_kDa_seed_maturation_protein	88	75	9	0	1	225	1	75	1.46e-38	130
TRINITY_DN327_c0_g1_i1.p2	VDTR1_BYSSP_Transcriptionnal_regulator_VdtR_{ECO:0000303|PubMed:31304040}	34.884	43	28	0	216	88	366	408	2.1	30.4
TRINITY_DN327_c0_g1_i2.p1	VDTR1_BYSSP_Transcriptionnal_regulator_VdtR_{ECO:0000303|PubMed:31304040}	34.884	43	28	0	216	88	366	408	2.1	30.4
TRINITY_DN331_c0_g1_i2.p1	TAT2_ARATH_Probable_aminotransferase_TAT2	77.108	332	76	0	187	1182	77	408	0	519
TRINITY_DN33376_c0_g1_i1.p1	LEA3_WHEAT_Late_embryogenesis_abundant_protein,_group_3	48	50	22	1	409	546	36	85	2.7	32.3
TRINITY_DN33376_c0_g1_i5.p1	LEA3_WHEAT_Late_embryogenesis_abundant_protein,_group_3	51.064	47	23	0	166	306	68	114	0.004	40
TRINITY_DN348_c0_g1_i2.p1	DHLE_RAPSA_Late_embryogenesis_abundant_protein	63.889	36	13	0	19	126	4	39	1.23e-09	57.4
TRINITY_DN348_c0_g1_i2.p1	DHLE_RAPSA_Late_embryogenesis_abundant_protein	58.333	24	10	0	43	114	2	25	0.96	32.7
TRINITY_DN348_c0_g1_i2.p1	DHLE_RAPSA_Late_embryogenesis_abundant_protein	50	24	12	0	13	84	12	35	1.3	32.3
TRINITY_DN3484_c0_g1_i3.p1	GRF5_ARATH_Growth-regulating_factor_5	37.186	398	186	11	1	1011	1	395	3.33e-50	175
TRINITY_DN34965_c0_g1_i1.p1	LEA3_WHEAT_Late_embryogenesis_abundant_protein,_group_3	44.231	52	29	0	206	51	80	131	0.17	35.4
TRINITY_DN34965_c0_g1_i8.p3	LEA3_WHEAT_Late_embryogenesis_abundant_protein,_group_3	41.935	62	29	1	124	288	53	114	0.003	38.5
TRINITY_DN3607_c0_g1_i7.p1	AKR1_SOYBN_Probable_aldo-keto_reductase_1	73.27	318	85	0	1	954	3	320	1.78e-175	493
TRINITY_DN415_c0_g1_i1.p1	URE1_DEIRA_Urease_subunit_alpha_{ECO:0000255|HAMAP-Rule:MF_01953}	40.426	47	24	3	5	142	284	327	0.83	32.3
TRINITY_DN4156_c0_g1_i39.p1	TPSGD_VITVI_(-)-germacrene_D_synthase	43.137	561	309	8	1	1674	1	554	1.42e-154	457
TRINITY_DN42072_c0_g1_i1.p2	Y3G1_ENCCU_Uncharacterized_protein_ECU03_1610	49	100	40	2	37	324	22	114	1.29e-11	60.8
TRINITY_DN42671_c0_g1_i3.p1	PM1_SOYBN_18_kDa_seed_maturation_protein	64.754	122	16	2	1	306	46	160	1.9e-41	137
TRINITY_DN42762_c1_g1_i1.p1	LEA3_ARATH_Late_embryogenesis_abundant_protein_3_{ECO:0000303|PubMed:18318901}	52.439	82	39	0	16	261	100	181	7.75e-18	77.4
TRINITY_DN436_c0_g1_i1.p1	C7A68_MEDTR_Cytochrome_P450_72A68_{ECO:0000303|PubMed:17273868}	60.845	521	199	3	1	1554	1	519	0	691
TRINITY_DN436_c0_g1_i17.p1	C7A68_MEDTR_Cytochrome_P450_72A68_{ECO:0000303|PubMed:17273868}	60.845	521	199	3	1	1554	1	519	0	691
TRINITY_DN437_c0_g1_i4.p1	APXT_ARATH_L-ascorbate_peroxidase_T,_chloroplastic	79.941	339	61	2	211	1227	58	389	0	543
TRINITY_DN5050_c0_g1_i25.p1	GPC1_BRANA_Glycerophosphocholine_acyltransferase_1_{ECO:0000303|PubMed:27758859}	78.09	178	33	1	1	516	1	178	5.1e-83	253
TRINITY_DN52232_c0_g1_i6.p1	PM1_SOYBN_18_kDa_seed_maturation_protein	68.605	172	27	2	1	456	1	165	2.4e-53	169
TRINITY_DN56608_c0_g1_i2.p1	LEA29_GOSHI_Late_embryogenesis_abundant_protein_D-29	38.525	122	40	3	76	342	1	120	2.42e-14	70.5
TRINITY_DN56608_c0_g1_i3.p1	LEA29_GOSHI_Late_embryogenesis_abundant_protein_D-29	37.705	122	41	3	76	342	1	120	1.12e-13	68.9
TRINITY_DN5714_c0_g1_i3.p1	Y041_UREPA_Uncharacterized_protein_UU041	47.059	34	18	0	730	831	11	44	2.5	32.3
TRINITY_DN6056_c1_g1_i6.p1	AAH2_SOYBN_Allantoate_deiminase_2_{ECO:0000305}	93.403	288	13	2	79	924	30	317	0	548
TRINITY_DN6642_c0_g1_i1.p1	YBC5_SCHPO_Uncharacterized_WD_repeat-containing_protein_C27B12.05	41.026	39	22	1	341	225	329	366	0.073	35.4
TRINITY_DN67132_c0_g3_i2.p1	DHN2_PEA_Dehydrin_DHN2	55.172	29	13	0	55	141	4	32	0.007	37.4
TRINITY_DN775_c12_g1_i1.p1	YJNA_SCHPO_Uncharacterized_AAA_domain-containing_protein_C24B10.10c	49.6	250	122	3	1816	2559	68	315	1.72e-71	243
TRINITY_DN8231_c0_g1_i1.p2	SBP65_SOYBN_Seed_biotin-containing_protein_SBP65	63.486	545	152	12	1	1506	1	541	1.05e-168	494
TRINITY_DN8992_c2_g1_i1.p1	PXG2_ARATH_Peroxygenase_2	72.727	77	21	0	1	231	158	234	2.13e-34	121
TRINITY_DN914_c1_g1_i4.p1	R3HD1_HUMAN_R3H_domain-containing_protein_1	33.333	126	69	5	10	369	192	308	1.66e-08	59.3
TRINITY_DN92035_c0_g1_i3.p1	SIF2_DROME_Protein_still_life,_isoforms_C/SIF_type_2	26.923	78	56	1	46	276	1376	1453	0.032	37
TRINITY_DN9283_c0_g1_i2.p1	LEA5_CITSI_Late_embryogenesis_abundant_protein_Lea5	42.308	104	46	3	100	393	1	96	6.02e-14	66.2
TRINITY_DN9722_c1_g1_i1.p1	EPHA_MYCTU_Epoxide_hydrolase_A_{ECO:0000303|PubMed:16511284}	36.842	152	93	2	1	450	1	151	5.25e-33	121
TRINITY_DN99_c0_g1_i14.p1	GSTFE_ARATH_Glutathione_S-transferase_F14_{ECO:0000303|PubMed:12090627}	31.111	45	31	0	5	139	208	252	1	35.4
TRINITY_DN99_c0_g1_i15.p1	NFIL3_DANRE_Nuclear_factor_interleukin-3-regulated_protein	32.895	76	43	3	35	250	330	401	0.17	35.8
TRINITY_DN99_c0_g1_i4.p2	BTD_MOUSE_Biotinidase	25.843	89	63	2	127	387	334	421	0.75	33.9
TRINITY_DN99_c0_g1_i5.p1	MIAB_DICNV_tRNA-2-methylthio-N(6)-dimethylallyladenosine_synthase_{ECO:0000255|HAMAP-Rule:MF_01864}	30.851	94	57	3	413	688	326	413	0.071	39.3
TRINITY_DN9927_c2_g1_i1.p1	LEA29_GOSHI_Late_embryogenesis_abundant_protein_D-29	32.609	92	29	2	133	309	16	107	0.000801	40.4
TRINITY_DN993_c0_g1_i2.p1	RFS2_ARATH_Probable_galactinol--sucrose_galactosyltransferase_2	77	300	67	2	145	1041	1	299	5.8e-167	487
TRINITY_DN99435_c0_g1_i1.p1	GP151_MOUSE_G-protein_coupled_receptor_151_protein	60	20	8	0	253	312	339	358	6.9	29.6
TRINITY_DN99435_c0_g1_i2.p1	YBC5_SCHPO_Uncharacterized_WD_repeat-containing_protein_C27B12.05	41.026	39	22	1	335	219	329	366	1.5	32.3

## Sheet: Flower
	Supplementary Table 2. Differentially expressed genes in various developmental tissues.
TRINITY_DN148964_c0_g1_i1.p1	21KD_DAUCA_21_kDa_protein	50.617	162	76	2	121	597	28	188	6.94e-47	155
TRINITY_DN168742_c0_g1_i1.p1	21KD_DAUCA_21_kDa_protein	46.032	126	65	1	121	489	28	153	1.36e-31	115
TRINITY_DN9836_c0_g1_i18.p2	4CL1_PETHY_4-coumarate:CoA_ligase_1_{ECO:0000303|PubMed:22649270}	74.272	206	52	1	4	618	333	538	2.67e-110	329
TRINITY_DN6971_c2_g1_i1.p1	7OMT_PAPSO_(R,S)-reticuline_7-O-methyltransferase_{ECO:0000303|PubMed:14675446}	51.429	350	161	6	73	1104	8	354	3.73e-120	354
TRINITY_DN129547_c0_g1_i1.p1	ABA2_ARATH_Xanthoxin_dehydrogenase_{ECO:0000305}	70.632	269	76	1	43	840	17	285	1.32e-126	364
TRINITY_DN2619_c0_g1_i2.p1	AP1_VITVI_Agamous-like_MADS-box_protein_AP1_{ECO:0000305}	73.361	244	58	4	1	726	1	239	4.1e-114	329
TRINITY_DN100877_c0_g1_i1.p1	ARGC_BUCAI_N-acetyl-gamma-glutamyl-phosphate_reductase_{ECO:0000255|HAMAP-Rule:MF_00150}	32.203	59	37	1	37	213	112	167	2.6	33.5
TRINITY_DN3036_c7_g1_i1.p1	ASOL_TOBAC_L-ascorbate_oxidase_homolog	66.486	555	177	3	1	1641	1	554	0	744
TRINITY_DN21363_c0_g1_i1.p1	ATB12_ARATH_Homeobox-leucine_zipper_protein_ATHB-12	45.37	216	99	6	73	702	33	235	5.31e-48	161
TRINITY_DN11661_c0_g1_i4.p1	AX22E_VIGRR_Auxin-induced_protein_22E	97.044	203	6	0	1	609	1	203	2.03e-131	370
TRINITY_DN29448_c0_g1_i3.p1	BGA11_ARATH_Beta-galactosidase_11	50.955	157	74	2	4	471	376	530	1.27e-46	164
TRINITY_DN359_c0_g1_i1.p1	BGA13_ARATH_Beta-galactosidase_13	59.103	758	305	4	109	2373	44	799	0	979
TRINITY_DN359_c0_g1_i3.p1	BGA13_ARATH_Beta-galactosidase_13	61.014	631	242	3	1	1887	82	710	0	848
TRINITY_DN359_c0_g1_i4.p1	BGA13_ARATH_Beta-galactosidase_13	58.105	802	330	5	109	2505	44	842	0	1021
TRINITY_DN4908_c0_g1_i1.p1	BGA14_ARATH_Beta-galactosidase_14	55.814	129	55	2	1	384	547	674	3.64e-40	145
TRINITY_DN167516_c0_g1_i1.p1	C71DB_LOTJA_Cytochrome_P450_71D11	60.897	468	178	4	88	1482	11	476	0	578
TRINITY_DN1159_c0_g1_i3.p1	C7254_GLYUR_11-oxo-beta-amyrin_30-oxidase	65.782	377	129	0	1	1131	147	523	0	545
TRINITY_DN12985_c1_g2_i1.p1	C7317_PRUMU_Cytochrome_P450_736A117_{ECO:0000303|PubMed:25015725}	55.696	474	196	5	19	1425	50	514	3.8e-171	495
TRINITY_DN1485_c1_g1_i1.p1	C76B6_CATRO_Geraniol_8-hydroxylase	47.273	495	243	4	16	1464	5	493	1.99e-154	451
TRINITY_DN3922_c0_g1_i1.p1	C7A12_PANGI_Cytochrome_P450_CYP736A12	56	475	205	3	67	1485	28	500	0	568
TRINITY_DN1532_c0_g1_i15.p1	C96AF_ARATH_Alkane_hydroxylase_MAH1_{ECO:0000303|PubMed:17905869}	46.903	339	166	4	1	1011	170	496	8.45e-105	319
TRINITY_DN9836_c0_g1_i14.p1	CCL1_HUMLU_4-coumarate--CoA_ligase_CCL1_{ECO:0000303|PubMed:23300257}	70.534	543	155	4	1	1617	1	542	0	800
TRINITY_DN35144_c0_g1_i2.p2	CCL7_HUMLU_Probable_CoA_ligase_CCL7_{ECO:0000305|PubMed:23300257}	76.821	151	35	0	37	489	394	544	6.26e-81	251
TRINITY_DN568_c1_g1_i2.p1	CDC2D_ANTMA_Cell_division_control_protein_2_homolog_D	86.842	304	40	0	22	933	9	312	0	561
TRINITY_DN1900_c0_g1_i14.p1	CER1_ARATH_Very-long-chain_aldehyde_decarbonylase_CER1_{ECO:0000305}	63.71	620	220	2	1	1845	1	620	0	815
TRINITY_DN10093_c0_g1_i1.p1	CHIA_ARATH_Acidic_endochitinase	51.625	277	125	8	76	891	30	302	6.94e-91	276
TRINITY_DN108097_c0_g1_i1.p1	CHIA_ARATH_Acidic_endochitinase	47.552	286	136	10	64	897	23	302	1.04e-78	245
TRINITY_DN188731_c3_g1_i1.p1	CHIA_TOBAC_Acidic_endochitinase	40.484	289	144	7	100	939	22	291	5.17e-63	205
TRINITY_DN149434_c0_g1_i1.p1	CHSY_PETCR_Chalcone_synthase	73.506	385	102	0	4	1158	7	391	0	622
TRINITY_DN5430_c0_g2_i1.p1	CK2_ARATH_Probable_choline_kinase_2	63.343	341	125	0	124	1146	7	347	1.94e-167	476
TRINITY_DN128448_c0_g1_i1.p1	CO3_HUMAN_Complement_C3	33.871	62	37	2	406	591	1301	1358	0.55	35
TRINITY_DN110507_c0_g1_i1.p1	COMT1_EUCGU_Caffeic_acid_3-O-methyltransferase	61.009	218	80	3	4	648	6	221	9.57e-88	266
TRINITY_DN5502_c0_g1_i2.p1	COMT1_PRUDU_Caffeic_acid_3-O-methyltransferase	69.822	169	51	0	1	507	196	364	1.26e-85	258
TRINITY_DN5502_c0_g1_i4.p1	COMT1_PRUDU_Caffeic_acid_3-O-methyltransferase	69.822	169	51	0	1	507	196	364	1.26e-85	258
TRINITY_DN108353_c0_g1_i1.p1	CP122_ARATH_Calvin_cycle_protein_CP12-2,_chloroplastic	51.773	141	48	6	1	393	1	131	1.33e-32	114
TRINITY_DN4676_c0_g1_i4.p1	DCE_SOLLC_Glutamate_decarboxylase	74.405	504	122	2	1	1497	1	502	0	775
TRINITY_DN148815_c0_g1_i2.p1	DEFA_ANTMA_Floral_homeotic_protein_DEFICIENS	67.556	225	71	2	154	825	3	226	9.64e-88	263
TRINITY_DN129249_c0_g1_i1.p1	EGL10_CAEEL_Regulator_of_G-protein_signaling_egl-10	25.333	150	72	5	322	678	65	205	1.3	35.4
TRINITY_DN107986_c0_g1_i1.p1	ENDO2_ARATH_Endonuclease_2_{ECO:0000303|PubMed:17651368}	57.993	269	108	4	58	858	24	289	5.3e-108	318
TRINITY_DN148298_c0_g1_i1.p1	EOBII_PETHY_MYB-like_transcription_factor_EOBII_{ECO:0000303|PubMed:20543029}	61.039	231	56	4	1	693	1	197	1.04e-86	258
TRINITY_DN2013_c0_g2_i4.p1	EOBII_PETHY_MYB-like_transcription_factor_EOBII_{ECO:0000303|PubMed:20543029}	74.129	201	39	6	130	720	6	197	2.5e-94	278
TRINITY_DN2013_c0_g2_i6.p1	EOBII_PETHY_MYB-like_transcription_factor_EOBII_{ECO:0000303|PubMed:20543029}	70.936	203	46	6	58	651	1	195	9.06e-87	258
TRINITY_DN167556_c0_g1_i1.p1	EXO_ARATH_Protein_EXORDIUM	35.889	287	163	7	91	897	29	312	1.04e-46	162
TRINITY_DN108331_c1_g1_i1.p1	EXOL2_ARATH_Protein_EXORDIUM-like_2	66.904	281	79	5	64	867	26	305	1.62e-129	373
TRINITY_DN169052_c0_g1_i1.p1	EXP32_ORYSJ_Expansin-A32	53.112	241	99	4	118	801	29	268	8.91e-83	252
TRINITY_DN8111_c0_g1_i1.p1	FACR1_ARATH_Fatty_acyl-CoA_reductase_1_{ECO:0000305}	50.615	488	236	4	22	1482	7	490	1.19e-167	485
TRINITY_DN7442_c0_g1_i1.p1	FD6E2_SOYBN_Omega-6_fatty_acid_desaturase,_endoplasmic_reticulum_isozyme_2	77.865	384	84	1	1	1152	1	383	0	627
TRINITY_DN16686_c6_g1_i1.p1	FLA14_ARATH_Fasciclin-like_arabinogalactan_protein_14	35.484	155	95	4	58	516	20	171	6.19e-23	96.3
TRINITY_DN167754_c0_g1_i1.p1	FLA14_ARATH_Fasciclin-like_arabinogalactan_protein_14	46.309	149	78	1	64	504	22	170	1.63e-39	142
TRINITY_DN27712_c0_g1_i1.p1	FLA14_ARATH_Fasciclin-like_arabinogalactan_protein_14	35.821	67	41	1	4	204	107	171	8.11e-05	44.7
TRINITY_DN110482_c0_g1_i1.p1	FRIL_LABPU_Flt3_receptor-interacting_lectin_{ECO:0000303|PubMed:9892687}	69.091	275	81	2	67	891	1	271	1.15e-123	357
TRINITY_DN94108_c0_g1_i3.p1	GDL87_ARATH_GDSL_esterase/lipase_At5g55050	53.097	339	154	4	73	1077	38	375	3.94e-117	347
TRINITY_DN148803_c0_g1_i1.p1	GIP4_KLULA_GLC7-interacting_protein_4	42.424	33	15	1	4	102	213	241	6.8	30.8
TRINITY_DN360_c0_g1_i1.p1	GIR2_ARATH_Protein_GL2-INTERACTING_REPRESSOR_2_{ECO:0000303|PubMed:28526410}	42.222	45	20	1	481	597	41	85	0.2	34.7
TRINITY_DN127029_c0_g1_i1.p1	GLOX1_ARATH_Aldehyde_oxidase_GLOX1_{ECO:0000305}	47.826	529	266	6	292	1866	92	614	4.6e-175	514
TRINITY_DN2265_c0_g2_i1.p1	GPAT3_ARATH_Probable_glycerol-3-phosphate_acyltransferase_3	51.134	485	224	9	64	1500	43	520	6.17e-158	462
TRINITY_DN6574_c0_g1_i8.p2	GUN_PHAVU_Endoglucanase	92.655	177	13	0	1	531	320	496	3.63e-103	308
TRINITY_DN127894_c0_g1_i1.p1	HEM1_METS5_Glutamyl-tRNA_reductase_{ECO:0000255|HAMAP-Rule:MF_00087}	28.75	80	49	3	241	477	275	347	0.94	33.9
TRINITY_DN65777_c0_g1_i2.p2	HMGB7_ARATH_High_mobility_group_B_protein_7	52.023	173	73	4	4	501	10	179	4.42e-32	119
TRINITY_DN149097_c0_g1_i1.p1	JMT2_THECC_Probable_jasmonic_acid_carboxyl_methyltransferase_2_{ECO:0000312|EMBL:EOY14825.1}	61.394	373	140	2	127	1239	1	371	6.93e-150	432
TRINITY_DN188654_c43_g1_i1.p1	LEC5_VIGUC_Lectin_DB58	74.118	255	65	1	64	828	18	271	1.49e-123	356
TRINITY_DN249_c0_g1_i14.p1	LOX4_SOYBN_Linoleate_9S-lipoxygenase-4	85.899	851	119	1	22	2574	4	853	0	1487
TRINITY_DN249_c0_g1_i23.p1	LOX4_SOYBN_Linoleate_9S-lipoxygenase-4	86.207	841	115	1	43	2565	14	853	0	1452
TRINITY_DN10308_c1_g1_i1.p1	LOXA_PHAVU_Linoleate_9S-lipoxygenase_1	91.892	296	24	0	1	888	49	344	0	538
TRINITY_DN1178_c7_g1_i1.p1	LOXA_PHAVU_Linoleate_9S-lipoxygenase_1	84.106	151	23	1	1	450	712	862	5.61e-63	209
TRINITY_DN128012_c0_g1_i1.p1	LOXA_PHAVU_Linoleate_9S-lipoxygenase_1	87.576	330	39	1	1	990	320	647	0	602
TRINITY_DN249_c1_g2_i2.p1	LOXA_PHAVU_Linoleate_9S-lipoxygenase_1	94.581	203	11	0	1	609	400	602	3.27e-135	402
TRINITY_DN249_c36_g1_i1.p1	LOXA_PHAVU_Linoleate_9S-lipoxygenase_1	81.5	400	72	2	4	1203	1	398	0	624
TRINITY_DN282_c1_g1_i1.p1	LOXA_PHAVU_Linoleate_9S-lipoxygenase_1	87.912	182	22	0	1	546	518	699	1.29e-114	348
TRINITY_DN3863_c0_g1_i6.p1	LOXA_PHAVU_Linoleate_9S-lipoxygenase_1	97.015	134	4	0	1	402	658	791	4.13e-88	276
TRINITY_DN249_c0_g1_i13.p1	LOXB_PHAVU_Linoleate_9S-lipoxygenase	92.412	514	39	0	1	1542	228	741	0	993
TRINITY_DN10372_c0_g1_i2.p1	LSRF_SALPB_3-hydroxy-5-phosphonooxypentane-2,4-dione_thiolase_{ECO:0000255|HAMAP-Rule:MF_02052}	38.636	44	27	0	115	246	17	60	1.1	31.6
TRINITY_DN358_c0_g1_i1.p1	LTPG9_ARATH_Non-specific_lipid_transfer_protein_GPI-anchored_9_{ECO:0000303|PubMed:23893219}	36.62	142	72	3	121	546	23	146	2.45e-17	77.8
TRINITY_DN16877_c0_g4_i1.p1	MADS2_VITVI_Agamous-like_MADS-box_protein_MADS2_{ECO:0000305}	69.608	204	60	1	1	606	1	204	8.54e-94	276
TRINITY_DN1776_c0_g2_i1.p1	MADS4_VITVI_Agamous-like_MADS-box_protein_MADS4_{ECO:0000305}	77.083	144	33	0	1	432	99	242	7.96e-80	238
TRINITY_DN13084_c0_g1_i1.p1	MADS9_VITVI_Agamous-like_MADS-box_protein_MADS9_{ECO:0000305}	73.295	176	47	0	1	528	1	176	3.27e-92	270
TRINITY_DN13084_c0_g1_i2.p1	MADS9_VITVI_Agamous-like_MADS-box_protein_MADS9_{ECO:0000305}	75.943	212	47	3	1	624	1	212	2.51e-116	332
TRINITY_DN5280_c2_g1_i2.p1	MCM8_HUMAN_DNA_helicase_MCM8	37.838	37	18	1	353	258	80	116	2.9	30.8
TRINITY_DN26109_c0_g1_i1.p1	MEN8_SILLA_Protein_MEN-8	30.488	82	47	2	1	219	1	81	0.27	33.5
TRINITY_DN2245_c0_g1_i3.p1	MIF2_ARATH_Mini_zinc_finger_protein_2	92.593	27	2	0	132	52	32	58	1.27e-10	57
TRINITY_DN2013_c0_g3_i1.p1	MLP43_ARATH_MLP-like_protein_43	39.61	154	91	1	4	459	4	157	1.76e-33	118
TRINITY_DN127747_c2_g1_i1.p1	NLTP_MALDO_Non-specific_lipid-transfer_protein	58.065	93	38	1	70	345	23	115	2.66e-31	110
TRINITY_DN100123_c15_g1_i1.p1	NLTP2_GOSHI_Non-specific_lipid-transfer_protein	43.089	123	65	2	1	366	1	119	1.67e-29	106
TRINITY_DN7851_c0_g1_i6.p2	NLTP3_HORVU_Non-specific_lipid-transfer_protein_3	35.897	117	70	2	7	345	1	116	1.1e-17	75.9
TRINITY_DN27690_c0_g1_i2.p1	NLTP4_LENCU_Non-specific_lipid-transfer_protein_4	54.348	92	41	1	208	480	19	110	1.9e-29	107
TRINITY_DN4251_c0_g1_i2.p1	NOI4_ARATH_Protein_NOI4_{ECO:0000303|PubMed:15845764}	46.667	30	14	1	67	150	8	37	0.74	31.2
TRINITY_DN113_c0_g1_i2.p1	OLEE1_BETPN_Olee1-like_protein	41.317	167	89	4	1	486	1	163	6.54e-36	125
TRINITY_DN113_c0_g1_i3.p1	OLEE1_BETPN_Olee1-like_protein	42.331	163	86	3	1	474	1	160	6.41e-37	127
TRINITY_DN4148_c0_g1_i27.p1	PDF1_ARATH_Protodermal_factor_1	70.085	117	31	1	538	876	189	305	4.63e-43	152
TRINITY_DN4148_c0_g1_i27.p1	PDF1_ARATH_Protodermal_factor_1	40.816	49	27	1	106	246	2	50	1.1	34.7
TRINITY_DN108166_c0_g1_i1.p1	PER37_ARATH_Peroxidase_37	36.977	311	185	7	241	1158	23	327	6.95e-61	203
TRINITY_DN1458_c0_g1_i1.p1	PER65_ARATH_Peroxidase_65	58.442	308	123	2	52	975	31	333	6.93e-122	356
TRINITY_DN2412_c0_g1_i1.p1	PER67_ARATH_Peroxidase_67	68.942	293	91	0	97	975	24	316	8.91e-135	388
TRINITY_DN14565_c0_g1_i3.p1	PERK4_ARATH_Proline-rich_receptor-like_protein_kinase_PERK4	71.159	371	93	2	652	1734	261	627	3.22e-178	521
TRINITY_DN1311_c0_g1_i10.p2	PHAL_PHAVU_Leucoagglutinating_phytohemagglutinin	61.386	101	33	1	305	3	1	95	7.06e-32	115
TRINITY_DN1311_c0_g1_i20.p1	PHAL_PHAVU_Leucoagglutinating_phytohemagglutinin	58.696	92	32	1	278	3	1	86	4.45e-26	100
TRINITY_DN1311_c0_g1_i5.p1	PHAL_PHAVU_Leucoagglutinating_phytohemagglutinin	58.696	92	32	1	278	3	1	86	1.26e-25	99.4
TRINITY_DN1311_c0_g1_i23.p1	PHAM_PHAVU_Leucoagglutinating_phytohemagglutinin	66.197	71	24	0	215	3	17	87	6.94e-20	84.3
TRINITY_DN108269_c0_g1_i1.p2	PLA1_PLAAC_Putative_invertase_inhibitor	25.781	128	90	3	417	43	52	177	0.18	34.3
TRINITY_DN32836_c0_g1_i3.p1	PLA1_PLAAC_Putative_invertase_inhibitor	29.252	147	97	4	220	645	33	177	5.46e-07	51.6
TRINITY_DN32836_c0_g1_i4.p1	PLA1_PLAAC_Putative_invertase_inhibitor	30.081	123	83	2	124	486	33	154	8.05e-06	47.8
TRINITY_DN4228_c1_g1_i1.p1	PLI2B_ARATH_LIM_domain-containing_protein_PLIM2b_{ECO:0000305}	76.596	188	42	1	1	558	1	188	5.39e-107	310
TRINITY_DN127385_c0_g1_i1.p1	PLP1_ARATH_Patatin-like_protein_1	45.521	413	188	7	55	1209	1	404	9.72e-107	324
TRINITY_DN979_c2_g1_i2.p1	PLRX1_ARATH_Pollen-specific_leucine-rich_repeat_extensin-like_protein_1	67.178	326	106	1	214	1188	69	394	2.3e-161	486
TRINITY_DN188698_c0_g1_i1.p1	PLT5_ARATH_Polyol_transporter_5	71.372	503	138	3	49	1542	26	527	0	721
TRINITY_DN243_c0_g1_i3.p1	PLY3_ARATH_Probable_pectate_lyase_3	56.591	440	173	4	49	1317	21	459	1.23e-168	484
TRINITY_DN243_c0_g1_i4.p1	PLY3_ARATH_Probable_pectate_lyase_3	56.364	440	174	4	49	1317	21	459	6.01e-169	485
TRINITY_DN243_c0_g1_i5.p1	PLY3_ARATH_Probable_pectate_lyase_3	56.591	440	173	4	49	1317	21	459	1.23e-168	484
TRINITY_DN46953_c2_g1_i1.p1	PLY59_SOLLC_Probable_pectate_lyase_P59	58.85	452	163	6	13	1338	11	449	3.02e-174	498
TRINITY_DN95795_c0_g1_i1.p1	PLY6_ARATH_Probable_pectate_lyase_6	39.394	66	35	1	187	369	18	83	3e-07	51.2
TRINITY_DN17230_c2_g1_i1.p1	PLY7_ARATH_Probable_pectate_lyase_7	54.31	464	184	5	34	1341	12	475	2.8e-179	512
TRINITY_DN250_c0_g1_i22.p1	PMA8_ARATH_ATPase_8,_plasma_membrane-type	86.022	279	39	0	1	837	512	790	2.35e-153	455
TRINITY_DN290_c1_g2_i1.p1	PMA8_ARATH_ATPase_8,_plasma_membrane-type	86.667	375	50	0	1	1125	1	375	0	630
TRINITY_DN61290_c0_g1_i1.p1	PME_MEDSA_Pectinesterase/pectinesterase_inhibitor	66.15	452	148	2	439	1794	1	447	0	649
TRINITY_DN109_c0_g1_i25.p1	PME13_ARATH_Probable_pectinesterase/pectinesterase_inhibitor_13	40.239	502	275	8	118	1614	107	586	3.02e-117	362
TRINITY_DN109_c0_g1_i5.p1	PME13_ARATH_Probable_pectinesterase/pectinesterase_inhibitor_13	40.239	502	275	8	118	1614	107	586	2.33e-116	360
TRINITY_DN148600_c0_g1_i1.p1	PME13_ARATH_Probable_pectinesterase/pectinesterase_inhibitor_13	41.541	597	280	9	136	1893	74	612	2.46e-149	448
TRINITY_DN109_c0_g1_i22.p1	PME21_ARATH_Probable_pectinesterase/pectinesterase_inhibitor_21	40	535	299	9	94	1695	48	561	1.96e-123	381
TRINITY_DN204_c0_g1_i9.p1	PME21_ARATH_Probable_pectinesterase/pectinesterase_inhibitor_21	42.077	183	104	1	37	585	45	225	7.52e-45	160
TRINITY_DN109_c0_g1_i26.p1	PME28_ARATH_Putative_pectinesterase/pectinesterase_inhibitor_28	41.155	537	292	9	94	1701	47	560	2.12e-125	388
TRINITY_DN204_c0_g1_i13.p1	PME28_ARATH_Putative_pectinesterase/pectinesterase_inhibitor_28	69.799	149	45	0	61	507	250	398	9.8e-71	229
TRINITY_DN204_c0_g1_i14.p1	PME28_ARATH_Putative_pectinesterase/pectinesterase_inhibitor_28	49.499	499	244	2	19	1500	79	574	0	528
TRINITY_DN204_c0_g1_i17.p1	PME28_ARATH_Putative_pectinesterase/pectinesterase_inhibitor_28	56.098	328	141	1	61	1044	250	574	4.31e-131	394
TRINITY_DN204_c0_g1_i3.p1	PME28_ARATH_Putative_pectinesterase/pectinesterase_inhibitor_28	47.018	570	289	4	22	1716	13	574	0	551
TRINITY_DN204_c0_g1_i7.p1	PME28_ARATH_Putative_pectinesterase/pectinesterase_inhibitor_28	48.308	532	265	3	151	1731	48	574	0	547
TRINITY_DN5207_c1_g1_i1.p1	PME28_ARATH_Putative_pectinesterase/pectinesterase_inhibitor_28	48.958	576	268	7	10	1734	12	562	0	570
TRINITY_DN109_c1_g1_i1.p2	PME37_ARATH_Probable_pectinesterase/pectinesterase_inhibitor_VGDH2	37.113	97	48	4	73	339	27	118	7.68e-07	49.7
TRINITY_DN2118_c3_g2_i1.p1	PME4_ARATH_Pectinesterase_4	39.336	572	288	11	100	1674	29	588	1.11e-125	384
TRINITY_DN12360_c0_g1_i1.p1	PME58_ARATH_Probable_pectinesterase/pectinesterase_inhibitor_58	41.007	139	79	1	1	417	430	565	5.39e-32	124
TRINITY_DN24932_c0_g1_i4.p1	PME58_ARATH_Probable_pectinesterase/pectinesterase_inhibitor_58	50.318	157	75	1	1	471	383	536	3.17e-55	185
TRINITY_DN188929_c0_g1_i1.p1	PME61_ARATH_Probable_pectinesterase/pectinesterase_inhibitor_61	25.325	154	99	6	115	540	75	224	0.000156	45.1
TRINITY_DN167899_c0_g1_i1.p1	PMEI_ACTDE_Pectinesterase_inhibitor	26.446	121	87	2	190	549	37	156	1.68e-06	50.1
TRINITY_DN6084_c0_g1_i1.p1	PMEI_ACTDE_Pectinesterase_inhibitor	26.891	119	82	3	130	480	37	152	5.86e-06	48.5
TRINITY_DN109404_c0_g1_i1.p1	PMEI2_ARATH_Pectinesterase_inhibitor_2_{ECO:0000305}	26.718	131	90	4	151	531	31	159	0.031	37.4
TRINITY_DN190038_c0_g1_i1.p1	POL1_RRVC_RNA1_polyprotein	24.444	90	54	3	49	297	1788	1870	1	33.9
TRINITY_DN196_c0_g1_i1.p1	RD21A_ARATH_Cysteine_proteinase_RD21A_{ECO:0000305}	65.675	437	131	5	97	1359	23	456	0	550
TRINITY_DN2950_c0_g1_i1.p1	REL1_RAT_Prorelaxin_1	46.875	32	16	1	236	331	113	143	2.9	30.8
TRINITY_DN191038_c0_g1_i1.p1	RH20_ORYSJ_DEAD-box_ATP-dependent_RNA_helicase_20	38.462	26	16	0	133	56	96	121	9.2	28.9
TRINITY_DN188704_c0_g1_i1.p1	RLF19_ARATH_Protein_RALF-like_19	59.74	77	29	1	100	324	34	110	2.67e-26	97.1
TRINITY_DN8149_c0_g1_i1.p1	RNA14_YEAST_mRNA_3'-end-processing_protein_RNA14	35	40	26	0	498	379	3	42	4.5	31.6
TRINITY_DN2408_c0_g2_i1.p1	SFH12_ARATH_Phosphatidylinositol/phosphatidylcholine_transfer_protein_SFH12	65.511	548	159	9	46	1647	12	543	0	704
TRINITY_DN148635_c0_g1_i1.p1	SILD_FORIN_Secoisolariciresinol_dehydrogenase	55.039	258	110	2	25	780	10	267	1.44e-93	280
TRINITY_DN42039_c0_g1_i1.p1	SNP47_HUMAN_Synaptosomal-associated_protein_47	26.23	61	35	1	337	489	80	140	4.6	32.3
TRINITY_DN7463_c0_g1_i2.p1	SRG1_ARATH_Protein_SRG1	42.319	345	191	5	49	1068	17	358	3.95e-93	285
TRINITY_DN188831_c0_g1_i1.p1	SUC5_ARATH_Sucrose_transport_protein_SUC5	63.522	477	164	3	22	1437	27	498	0	575
TRINITY_DN128640_c0_g1_i1.p1	SWET4_ORYSJ_Bidirectional_sugar_transporter_SWEET4	55.645	248	107	1	1	744	1	245	4.61e-88	264
TRINITY_DN1015_c0_g1_i1.p1	SY124_ARATH_Syntaxin-124	81.004	279	52	1	1	834	1	279	1.41e-157	444
TRINITY_DN109470_c0_g1_i1.p1	TDL1A_ORYSJ_TPD1_protein_homolog_1A_{ECO:0000305}	28.421	95	59	2	100	357	118	212	2.69e-06	48.1
TRINITY_DN832_c0_g1_i6.p1	UGT2_GARJA_7-deoxyloganetin_glucosyltransferase	57.143	476	201	3	19	1443	8	481	0	583
TRINITY_DN255_c0_g1_i4.p1	UGTK5_MANES_Linamarin_synthase_2_{ECO:0000305}	59.236	471	187	3	25	1431	10	477	0	603
TRINITY_DN188682_c2_g1_i1.p1	VSPB_SOYBN_Stem_31_kDa_glycoprotein	55.23	239	104	3	148	861	16	252	1.1e-91	275
TRINITY_DN42992_c0_g2_i1.p1	WLI2A_ARATH_LIM_domain-containing_protein_WLIM2a_{ECO:0000305}	63.736	182	61	1	1	531	1	182	9.67e-82	246
TRINITY_DN108099_c0_g1_i1.p1	WLIM1_ARATH_LIM_domain-containing_protein_WLIM1_{ECO:0000305}	73.889	180	42	3	1	528	11	189	1.65e-92	270
TRINITY_DN108099_c0_g1_i1.p1	WLIM1_ARATH_LIM_domain-containing_protein_WLIM1_{ECO:0000305}	41.096	73	43	0	271	489	2	74	6.43e-11	61.6
TRINITY_DN128271_c0_g1_i1.p1	XTH15_ARATH_Xyloglucan_endotransglucosylase/hydrolase_protein_15_{ECO:0000303|PubMed:12514239}	53.169	284	126	4	22	852	6	289	3.15e-103	306
TRINITY_DN1643_c5_g1_i1.p1	XTH23_ARATH_Probable_xyloglucan_endotransglucosylase/hydrolase_protein_23	73.846	260	60	1	61	816	24	283	1.78e-137	392
TRINITY_DN3187_c0_g1_i2.p1	XTH33_ARATH_Probable_xyloglucan_endotransglucosylase/hydrolase_protein_33_{ECO:0000303|PubMed:12514239}	61.342	313	111	5	7	933	4	310	1.93e-142	407
TRINITY_DN3187_c0_g1_i6.p1	XTH33_ARATH_Probable_xyloglucan_endotransglucosylase/hydrolase_protein_33_{ECO:0000303|PubMed:12514239}	61.342	313	111	5	7	933	4	310	1.93e-142	407
TRINITY_DN1643_c0_g1_i30.p1	XTHB_PHAAN_Probable_xyloglucan_endotransglucosylase/hydrolase_protein_B	97.818	275	6	0	55	879	19	293	0	572
TRINITY_DN461_c0_g1_i2.p1	Y1590_SYNP2_Uncharacterized_protein_SYNPCC7002_A1590	20.69	87	65	2	415	672	88	171	1.3	33.5
TRINITY_DN461_c0_g1_i5.p1	Y1590_SYNP2_Uncharacterized_protein_SYNPCC7002_A1590	20.69	87	65	2	415	672	88	171	1.3	33.5
TRINITY_DN153379_c0_g1_i1.p1	Y1816_ARATH_Uncharacterized_protein_At1g08160	21.875	128	97	2	232	612	57	182	1.7e-05	48.1
TRINITY_DN150638_c0_g1_i1.p1	YNL4_YEAST_Putative_uncharacterized_protein_YNL114C	41.176	34	14	1	102	19	66	99	0.36	32.3
TRINITY_DN5834_c0_g1_i10.p1	ZOG_PHALU_Zeatin_O-glucosyltransferase	72.944	462	121	2	1	1383	1	459	0	650
