# Supplementary material for: De novo transcriptome assembly and analysis of gene expression in different tissues of moth bean (Vigna aconitifolia) (Jacq.) Marechal
Source: BMC Plant Biol. 2022 Apr 15;22:198. doi: 10.1186/s12870-022-03583-z (PMC9013028; doi:10.1186/s12870-022-03583-z)
Supplement: Supplementary file 7 — Additional file 7: Supplementary Table 3. [file 12870_2022_3583_MOESM7_ESM.xlsx]

## Sheet: Sheet1
Supplementary Table 3. In silico expression matrix of Transcription factors identified in the transcriptone of Vigna aconitifolia
Transcription factor	Unigene ID	Leaf1	Leaf2	Leaf3	Root1	Root2	Root3	Flower1	Flower2	Flower3	Pod1	Pod2	Pod3	Early_Seed1	Early_Seed2	Early_Seed3	Late_Seed1	Late_Seed2	Late_Seed3
AP2	TRINITY_DN1063_c0_g1_i10.p1	0	0	0.253	0	0	0	3.059	3.016	3.159	3.42	3.452	3.767	14.177	13.97	14.813	42.105	35.763	36.58
AP2	TRINITY_DN1272_c1_g1_i4.p1	0	0	0	48.481	49.223	35.978	0	0	0	0	0	0	0	0	0	0	0	0
AP2	TRINITY_DN2797_c1_g1_i5.p1	0.922	2.36	1.67	13.054	13.836	13.808	12.206	11.995	12.619	2.776	3.564	4.216	0.512	0.774	0.977	0	0	0
AP2	TRINITY_DN3011_c0_g1_i4.p1	70.039	77.681	75.168	0	0	0	8.249	6.27	6.695	10.086	12.336	7.224	1.024	0.791	0.893	0	0	0
AP2	TRINITY_DN7485_c0_g1_i25.p1	0	0	0	0	0	0	0.609	0	0.455	4.673	6.54	6.172	18.129	20.298	18.857	3.553	4.155	3.697
ARF	TRINITY_DN1016_c0_g1_i4.p1	0.215	0.431	0	0.094	0	0	0	0	0.154	0	0	0	0	0	0.489	11.026	10.326	12.455
ARF	TRINITY_DN11661_c0_g1_i4.p1	41.614	39.735	39.311	2.954	5.999	4.764	77.348	72.19	72.008	19.275	20.442	22.854	0	0	0	0	0	0
ARF	TRINITY_DN127747_c2_g1_i1.p1	81.017	90.926	80.963	0	0	0.371	649.425	679.296	692.004	143.148	129.953	127.354	401.987	436.826	472.223	49.689	50.227	57.099
ARF	TRINITY_DN148706_c1_g1_i1.p1	9.096	8.297	5.82	682.728	647.244	595.75	22.211	17.822	21.463	4.908	4.844	3.25	0	0	0	0	0	0
ARF	TRINITY_DN15_c0_g1_i1.p1	15321.2	15808.2	15990	5.78	6.226	5.204	44.89	43.415	45.052	296.739	291.932	281.225	13.873	13.734	16.818	1.275	1.543	1.927
ARF	TRINITY_DN150398_c0_g1_i1.p1	0.152	0.101	0.038	59.019	59.141	60.495	0.437	0.411	0.324	3.237	3.521	3.466	4.576	5.908	6.252	0	0	0
ARF	TRINITY_DN17109_c2_g1_i1.p1	62.572	77.554	74.662	0.215	0.34	0.224	1.459	2.543	1.279	10.155	10.329	7.379	0.96	1.044	1.685	0	0	0
ARF	TRINITY_DN17109_c2_g1_i2.p1	62.572	77.554	74.662	0.215	0.34	0.224	1.459	2.543	1.279	10.155	10.329	7.379	0.96	1.044	1.685	0	0	0
ARF	TRINITY_DN1891_c2_g1_i8.p1	1671.99	1564.83	1741.4	0.867	0.279	0.509	6.197	4.738	5.593	33.555	35.123	45.216	1.904	1.717	1.365	0	0.241	0
ARF	TRINITY_DN27690_c0_g1_i2.p1	1.225	0.723	1.253	0	0	0	124.985	129.329	142.538	0	0	0	0	0	0	0	0	0
ARF	TRINITY_DN4302_c0_g1_i1.p1	0.455	0	0	0	0	0	0	0	0	332.408	335.931	396.269	179.064	175.528	146.358	0	0	0
ARF	TRINITY_DN485_c0_g1_i4.p1	225.541	206.223	228.199	0	0	0	42.713	41.536	41.285	60.392	57.009	62.19	36.562	36.388	35.911	1.562	1.086	1.075
ARF	TRINITY_DN5691_c0_g1_i9.p2	38.039	31.983	36.73	0	0	0.104	3.044	2.843	2.735	0.374	0.484	1.431	0	0	0	0	0	0
ARF	TRINITY_DN5825_c0_g1_i1.p1	9.854	9.363	9.249	6.63	6.87	6.412	8.616	7.557	7.935	13.984	15.615	15.724	0.176	0.101	0.185	0	0	0
ARF	TRINITY_DN7851_c0_g1_i6.p2	0	2.398	2.53	4.234	4.432	2.934	395.318	389.905	423.977	3.55	1.739	2.164	3.712	1.447	4.516	0	0	0
ARF	TRINITY_DN8045_c0_g1_i18.p1	0	0	0	0.026	0	0	8.663	12.595	6.548	20.067	20.598	23.457	0	0	0	0	0	0
ARF	TRINITY_DN883_c0_g1_i14.p1	5.281	5.443	5.403	36.603	37.355	40.103	14.118	15.106	13.705	7.362	7.561	7.448	1.28	0.69	1.079	0	0	0
ARF	TRINITY_DN89_c0_g1_i1.p1	0	0	0	0	0	0	0.437	0.679	1.017	632.872	568.812	740.667	1027.3	1095.99	855.586	0	0	0.132
ARR-B	TRINITY_DN150738_c0_g1_i1.p1	52.377	44.124	45.89	0	0	0	3.512	2.819	3.012	1.088	0.891	1.379	1.056	1.565	1.23	0	0	0
ARR-B	TRINITY_DN4667_c3_g1_i2.p1	0.809	0	0.519	14.488	14.272	14.912	0.211	0.3	0	0	0	0	0	0	0	11.385	11.794	12.662
ARR-B	TRINITY_DN7853_c0_g1_i11.p1	28.551	20.185	24.761	24.425	16.936	25.234	7.672	7.391	7.072	7.136	5.294	9.448	0.064	0.084	0.017	0	0.008	0
ARR-B	TRINITY_DN8165_c0_g1_i8.p1	12.027	8.995	13.121	17.718	16.144	17.355	11.48	14.751	12.473	8.328	6.281	8.698	8.72	8.062	10.195	0	0	0
ARR-B	TRINITY_DN9500_c0_g1_i14.p1	0	0	0	18.723	16.475	17.89	0	0	0	0	0.121	0.095	0	0	0	0	0	0
B3	TRINITY_DN100105_c0_g1_i1.p1	0.215	0.33	0.367	213.703	211.705	211.637	1.428	1.461	1.256	2.001	1.592	1.56	0	0	0	0	0	0
B3	TRINITY_DN109143_c0_g1_i1.p1	0	0	0.025	0	0	0	0	0	0.092	29.77	29.205	29.078	33.106	31.255	37.377	0	0.075	0.025
B3	TRINITY_DN11645_c0_g1_i1.p1	0.177	0.114	0.202	0	0	0	12.221	11.316	12.111	25.053	26.627	24.552	65.379	67.289	72.379	0	0	0
B3	TRINITY_DN126999_c18_g1_i1.p1	1621.56	1448.08	1599.4	916.176	936.628	919.35	445.694	436.487	456.665	536.88	525.687	575.658	0	0	0	0.446	0.315	0.207
B3	TRINITY_DN128231_c0_g1_i1.p1	0	0	0	0	0	0	20.9	21.092	19.314	0.731	0.735	0.784	0.128	0.05	0.185	0	0	0
B3	TRINITY_DN148699_c0_g1_i1.p1	0.088	0.025	0	0.532	0.636	0.397	17.919	18.043	18.043	0	0	0	0	0	0	0	0	0
B3	TRINITY_DN167437_c3_g1_i1.p1	1.592	0.888	1.303	2.413	2.142	1.916	2.497	2.108	2.627	287.027	248.894	296.174	901.05	946.091	828.758	0.04	0.075	0.074
B3	TRINITY_DN189016_c0_g1_i1.p1	1.705	1.231	1.86	105.061	103.514	103.756	3.52	3.514	3.575	0.191	0.433	0.19	0	0.118	0	0	0	0
B3	TRINITY_DN2073_c0_g1_i13.p1	4.788	3.489	4.036	20.569	16.239	23.464	5.642	7.138	6.102	8.31	8.815	9.086	4.32	2.255	3.151	0	0	0
B3	TRINITY_DN2073_c0_g1_i2.p1	145.522	117.403	119.224	12.247	13.105	13.273	13.103	11.063	9.861	23.617	22.605	26.267	0.672	0.926	1.062	0	0	0
B3	TRINITY_DN2406_c0_g1_i1.p1	50.52	49.694	50.977	0	0	0	8.405	8.765	8.097	26.08	28.384	30.345	0.192	0.808	0	0	0	0
B3	TRINITY_DN2792_c0_g1_i2.p1	153.544	133.414	145.098	1.881	2.36	3.089	3.278	4.075	3.96	1.497	0.856	1.784	0	0	0	0	0	0
B3	TRINITY_DN29964_c0_g2_i1.p1	0	0	0	0.361	0.261	0.242	0.039	0.024	0.069	4.629	4.447	4.621	13.665	14.912	14.054	0.048	0.041	0.058
B3	TRINITY_DN31863_c0_g1_i1.p1	0.038	0	0	0	0	0	4.644	4.446	4.861	17.604	14.516	18.785	1.328	0.926	1.651	0	0	0
B3	TRINITY_DN4218_c0_g1_i1.p1	0	0	0	0.558	0.592	0.095	0.258	0.347	0.693	95.4	90.358	91.095	27.233	26.811	32.002	0	0	0
B3	TRINITY_DN4987_c0_g1_i1.p1	0.051	0.063	0.24	0.335	0.601	0.406	14.407	14.885	14.129	0.365	0.407	0.284	0.288	0.404	0.185	0	0	0
B3	TRINITY_DN4987_c0_g1_i2.p1	0.051	0.063	0.24	0.335	0.601	0.406	14.407	14.885	14.129	0.365	0.407	0.284	0.288	0.404	0.185	0	0	0
B3	TRINITY_DN57936_c0_g1_i1.p1	0	0	0	0	0	0	8.46	8.362	8.544	26.759	34.482	45.354	13.489	16.073	15.554	0	0	0
B3	TRINITY_DN57936_c0_g1_i5.p1	0	0	0	0	0	0	8.46	8.362	8.544	26.759	34.482	45.354	13.489	16.073	15.554	0	0	0
B3	TRINITY_DN57936_c0_g1_i6.p1	0	0	0	0	0	0	13.353	15.414	11.964	58.112	46.455	39.759	23.057	22.974	17.779	0	0	0
B3	TRINITY_DN7322_c0_g1_i3.p2	99.133	76.552	93.274	26.821	24.721	26.166	15.991	14.822	16.34	12.592	11.203	13.474	0	0	0	0.279	0.265	0.248
B3	TRINITY_DN736_c0_g2_i1.p1	19.202	19.829	19.232	11.44	12.382	10.839	4.409	4.556	4.607	0.827	0.995	1.103	0	0	0	0	0	0
B3	TRINITY_DN7484_c0_g1_i1.p1	0	0	0	19.289	21.708	18.614	0	0	0	0	0	0	0	0	0	0	0	0
B3	TRINITY_DN806_c1_g1_i1.p1	0	0	0	0	0	0	0	0.032	0.015	2.872	2.959	2.879	62.611	67.878	62.301	138.847	141.79	140.292
B3	TRINITY_DN806_c1_g1_i2.p1	0	0	0	0	0	0	0	0.032	0.015	2.872	2.959	2.879	62.611	67.878	62.301	138.847	141.79	140.292
B3	TRINITY_DN819_c0_g1_i6.p1	135.415	108.002	125.208	10.753	10.048	9.519	2.053	6.799	1.988	18.396	20.26	24.578	0	0	0	0	0	0.041
B3	TRINITY_DN88320_c0_g1_i4.p1	0.48	0	1.126	1.151	1.106	0.69	11.621	12.942	11.309	36.044	37.536	38.319	191.497	176.891	183.938	0	0	0
B3	TRINITY_DN9776_c0_g1_i2.p1	0.278	0.406	0.392	0.326	0.845	0.431	40.793	41.583	39.12	1.697	2.465	2.638	0	0.05	0	0	0	0
BBR-BPC	TRINITY_DN127174_c0_g1_i1.p1	14.099	17.863	16.056	13.398	15.081	13.618	36.477	37.793	36.008	101.17	99.502	97.716	0.048	0	0.185	0	0	0.033
BBR-BPC	TRINITY_DN127206_c45_g1_i1.p1	0	0	0.038	0.12	0	0.069	1.069	1.453	1.21	1.375	2.007	0.802	14930.5	16542.5	15168.8	3.92	5.408	5.632
BBR-BPC	TRINITY_DN148180_c22_g1_i1.p1	0.392	0.241	0.443	0.472	0.627	0.647	7.125	6.009	7.265	3.864	3.504	3.931	797.365	832.971	867.5	4608.62	4835.27	4831.08
BBR-BPC	TRINITY_DN148270_c8_g1_i1.p1	2564.91	2345.28	2803.93	1.065	0.949	0.768	47.099	46.763	49.775	247.842	252.64	260.812	27.489	26.879	25.16	0.223	0.216	0.232
BBR-BPC	TRINITY_DN1518_c0_g2_i8.p1	3.07	2.017	4.074	0	0	0	4.074	7.044	7.65	29.665	24.179	29.776	0.288	0.101	0.152	0	0.025	0.207
BBR-BPC	TRINITY_DN196_c0_g1_i1.p1	0.038	0.025	0	0.043	0	0	158.52	162.194	157.329	2.437	2.517	1.879	0.256	0.067	0.32	0.127	0	0.232
BBR-BPC	TRINITY_DN2223_c0_g1_i1.p1	0.101	0	0	22.862	23.946	21.963	0.133	0.071	0.116	0	0	0.043	0	0	0	0	0	0
BBR-BPC	TRINITY_DN40021_c0_g1_i1.p1	0.758	1.193	1.366	22.072	20.315	21.833	1.178	0.932	1.287	0	0.087	0.129	0	0.034	0	0	0	0
BBR-BPC	TRINITY_DN5189_c0_g1_i62.p1	1.415	0	1.974	0	0.731	0.155	0	0	0	0	1.177	0.009	3.216	0.017	2.005	20.953	24.234	31.949
BBR-BPC	TRINITY_DN6425_c0_g1_i1.p1	0	0.089	0.025	0	0	0	52.538	52.22	53.419	0.131	0.121	0.129	1.744	1.548	1.618	0.072	0	0.017
BBR-BPC	TRINITY_DN6425_c0_g1_i2.p1	0	0.089	0.025	0	0	0	52.538	52.22	53.419	0.131	0.121	0.129	1.744	1.548	1.618	0.072	0	0.017
BBR-BPC	TRINITY_DN7281_c0_g1_i3.p1	0	0	0	0	0	0	45.327	41.867	45.569	0.766	1.012	0.534	0.96	1.01	1.112	0.12	0.116	0.132
BBR-BPC	TRINITY_DN7281_c0_g1_i5.p1	0	0	0	0	0	0	23.085	23.081	22.827	0.218	0.381	0.121	0.656	0.741	0.64	0	0	0.141
BBR-BPC	TRINITY_DN84063_c0_g1_i1.p1	1041.71	933.756	1142.13	0.292	1.219	0.863	24.622	22.734	23.559	133.689	127.211	148.794	16.817	23.816	18.891	0.215	0	0.19
BES1	TRINITY_DN107886_c6_g1_i1.p1	0.189	0.165	0.089	0.601	0.313	0.276	0.195	0.324	0.37	0.252	0.156	0.164	1419.71	1389.18	1602.22	1102.2	1224.15	1190.95
BES1	TRINITY_DN167347_c16_g1_i1.p1	0	0	0.063	0	0	0	0.148	0.047	0.116	1.07	0.692	1.103	4270.89	4163.53	5154.04	392.089	431.864	435.067
BES1	TRINITY_DN167398_c0_g1_i1.p1	6.519	6.699	6.858	2039.21	2049.26	1907.78	60.944	58.71	60.668	8.928	10.208	7.905	1.504	1.801	2.326	0.414	0.722	0.24
BES1	TRINITY_DN17576_c0_g1_i9.p4	0	0	0	0	0.279	0	0	0	0	0	0	0	1180.02	1035.88	1751.85	796.623	914.021	1083.23
BES1	TRINITY_DN24282_c0_g1_i1.p1	0	0	0	0	0	0	14.563	14.024	13.875	0.218	0.112	0.06	0.832	0.724	0.607	0.064	0	0
BES1	TRINITY_DN263_c0_g1_i4.p1	71.921	86.701	89.415	166.768	166.165	156.484	47.231	52.464	52.964	24.018	23.755	18.724	0.56	0.791	1.584	0	0.033	0.058
BES1	TRINITY_DN26397_c0_g1_i2.p1	0	0	0	0	0	0	0	0	0	29.343	22.959	32.535	4.208	3.753	2.814	0.056	0.058	0
BES1	TRINITY_DN30395_c0_g1_i7.p1	0	0	0	0.034	0	0	47.185	51.959	51.94	0	0	0	0	0	0	0	0	0
BES1	TRINITY_DN3476_c0_g1_i5.p1	0	0	0	0.172	0.174	0	0.062	0.039	0	10.921	10.364	12.241	47.57	48.624	52.831	0	0	0
BES1	TRINITY_DN3476_c0_g1_i8.p1	0.543	0.723	0.822	0.876	1.271	1.743	0.367	0	0.146	9.955	11.385	7.353	54.211	68.013	49.106	0	0	0
BES1	TRINITY_DN6141_c2_g1_i1.p1	0	0	0	0	0	0	0	0	0	0	0	0	49.41	39.855	45.146	25.526	32.603	41.973
BES1	TRINITY_DN6946_c0_g1_i2.p1	10.814	7.599	8.933	39.712	37.86	43.943	6.61	6.183	7.057	14.489	13.885	15.414	0.64	0	0.691	0	0	0
BES1	TRINITY_DN9951_c0_g1_i5.p1	2.388	2.043	2.771	23.738	23.771	22.084	0.929	0.742	0.786	2.141	2.786	0.991	0.096	0	0.152	0	0	0
bHLH	TRINITY_DN100218_c0_g1_i1.p2	2.792	4.377	3.619	13.681	16.013	16.975	36.657	37.374	30.816	95.435	102.132	67.888	27.073	27.468	48.719	0	0	0
bHLH	TRINITY_DN108069_c13_g1_i1.p1	2835.97	2915.32	2874.01	1.151	0.801	1.148	94.471	97.988	92.902	312.568	318.214	300.545	0.064	0	0	1.745	1.767	1.464
bHLH	TRINITY_DN10825_c0_g1_i2.p1	14.692	14.793	14.664	0.842	0.67	0.82	2.794	2.708	2.827	6.996	6.047	6.078	10.32	10.317	9.875	0	0	0
bHLH	TRINITY_DN113217_c0_g1_i1.p1	0.126	0	0	63.322	64.801	65.259	0	0	0	2.48	2.483	3.043	0	0	0	0	0	0
bHLH	TRINITY_DN11400_c2_g1_i1.p2	0	0.406	0.101	0.936	0.697	0.846	26.012	26.153	27.788	1.514	1.523	0.991	2498.91	2302.7	2352.32	0.924	1.858	0.852
bHLH	TRINITY_DN11463_c0_g1_i5.p1	20.718	15.592	18.877	0	0	0	1.225	1.5	1.256	2.184	1.765	3.103	0	0	0	0	0	0
bHLH	TRINITY_DN1159_c0_g1_i12.p1	10.195	10.987	11.881	0.215	0.253	0.19	38.139	40.351	37.356	9.329	8.53	7.552	0	0	0	0	0	0
bHLH	TRINITY_DN1159_c0_g1_i3.p1	17.623	14.602	14.588	0.103	0	0.276	66.235	61.648	59.228	11.513	10.779	13.802	0.08	0.168	0	0	0	0
bHLH	TRINITY_DN12235_c0_g1_i6.p1	0.164	0	0	0	0.348	0.155	0	0	0	0	0	0	17.873	17.336	13.06	0	0	0
bHLH	TRINITY_DN127359_c1_g1_i1.p1	0	0.051	0	0.06	0.061	0.069	0.554	0.79	0.516	194.02	190.847	216.346	137.174	149.777	133.939	0.032	0.083	0
bHLH	TRINITY_DN127679_c0_g1_i1.p1	61.903	55.593	52.318	0	0	0	24.552	22.687	24.56	89.474	87.573	98.354	3.696	4.208	3.64	0.327	0.34	0.323
bHLH	TRINITY_DN130_c0_g1_i37.p1	0	0	0	0	0	1.329	0	0	0	0	0	0	0	0	0	15.671	15.211	23.29
bHLH	TRINITY_DN134_c0_g1_i3.p1	4.839	5.176	4.593	0	0	0.017	25.067	24.724	25.431	4.081	4.057	4.017	0	0.05	0.034	0	0	0
bHLH	TRINITY_DN13953_c0_g1_i2.p1	1.036	0.634	0.709	20.5	21.037	20.729	3.551	3.356	3.02	1.81	1.375	0.897	0	0.32	0.152	0	0	0
bHLH	TRINITY_DN14565_c0_g1_i3.p1	0.695	0.685	1.012	0.034	0	0.017	56.956	57.479	55.846	0.331	0.303	0.164	0.32	0.404	0.455	0	0	0
bHLH	TRINITY_DN148301_c2_g1_i1.p1	0	0.063	0.063	0	0	0	0.055	0.576	0.539	40.908	40.166	43.724	836.743	892.721	876.061	12.691	12.557	12.968
bHLH	TRINITY_DN148352_c12_g1_i1.p1	14.958	14.26	14.107	204.239	200.124	203.819	10.59	11.237	10.208	459.388	450.762	481.166	2222.2	2333.2	2319.89	0.04	0.033	0.066
bHLH	TRINITY_DN148934_c0_g1_i1.p1	1.162	1.522	1.012	337.461	356.214	333.896	9.865	10.305	7.781	19.466	19.577	18.991	0.064	0.118	0.067	0	0.05	0
bHLH	TRINITY_DN149305_c0_g1_i1.p1	0.076	0	0.215	0.258	0	0.121	0.109	0.111	0	0	0	0	0.688	0.252	0.27	53.928	52.864	54.014
bHLH	TRINITY_DN15085_c0_g2_i4.p1	93.044	90.938	85.163	0.06	0	0	0.234	0.537	0.485	0	0.32	0.733	0	0	0	0	0.796	0
bHLH	TRINITY_DN15621_c0_g1_i11.p1	33.074	26.629	21.977	0	0	0	2.365	6.151	6.001	2.672	0	0	0	0	0	0	0	0
bHLH	TRINITY_DN167362_c3_g1_i1.p1	1737.21	1947.29	1658.47	1.443	0	0	1.21	1.208	1.78	0.696	0.381	0	0.048	0	0.051	0.12	0.141	0.141
bHLH	TRINITY_DN167362_c3_g1_i3.p1	3142.05	2557.19	3732.25	0	3.692	2.77	1.717	2.511	1.002	1.114	1.747	2.138	0	0	0	0	0	0
bHLH	TRINITY_DN167362_c3_g1_i4.p1	1737.21	1947.29	1658.47	1.443	0	0	1.21	1.208	1.78	0.696	0.381	0	0.048	0	0.051	0.12	0.141	0.141
bHLH	TRINITY_DN168169_c0_g1_i1.p1	2.009	2.233	1.392	60.23	58.775	58.95	0.578	0.474	0.609	0.244	0.441	0.198	0	0	0	0	0.066	0
bHLH	TRINITY_DN169052_c0_g1_i1.p1	0	0	0	0	0	0	127.194	125.586	122.138	0	0	0	0	0	0	0.127	0.058	0
bHLH	TRINITY_DN17262_c0_g1_i4.p1	0	0	0	4.732	4.807	5.005	0	0	0	0	0.052	0	0	0.017	0.017	0	0	0
bHLH	TRINITY_DN18102_c0_g2_i2.p1	0	0	0	0	0	0	6.821	6.909	6.425	0	0	0	0	0	0	0	0	0
bHLH	TRINITY_DN18174_c0_g2_i1.p1	11.825	9.249	10.261	10.907	10.649	11.124	3.036	3.301	2.943	13.218	12.327	14.328	0.016	0.05	0.051	0	0	0
bHLH	TRINITY_DN1838_c0_g2_i4.p1	21.54	26.515	15.512	0	0	0	0.593	2.495	0.763	0.374	6.012	9.405	0	6.11	1.753	0	0.556	2.183
bHLH	TRINITY_DN1847_c1_g1_i3.p1	0	0	0	0	2.072	1.225	1.959	1.082	5.385	0.122	0.355	0	2.464	0	0	71.192	75.274	71.763
bHLH	TRINITY_DN188643_c12_g1_i1.p1	0.088	0.469	0.329	0.06	0.305	0.069	0.429	0.497	0.285	32.467	36.1	36.517	2103.51	2136.8	2390.57	3975.9	4213.33	4175.38
bHLH	TRINITY_DN188892_c0_g1_i1.p1	513.161	447.626	470.43	0.086	0	0	15.093	12.476	11.841	12.74	13.495	12.06	3.568	2.777	1.382	0	0	0
bHLH	TRINITY_DN189023_c0_g1_i1.p1	154.403	167.478	158.332	2.242	1.802	1.985	57.229	59.871	57.587	33.216	31.1	27.328	0	0	0	2.215	1.269	2.134
bHLH	TRINITY_DN1960_c0_g1_i1.p1	23.094	26.338	22.369	0	0	0	1.428	1.943	1.641	1.601	1.047	1.716	0	0	0	0	0	0
bHLH	TRINITY_DN2142_c1_g1_i3.p1	0.644	0.799	0.81	1.907	1.881	1.717	35.884	37.058	33.096	8.258	9.793	9.181	0.096	0	0	0	0	0
bHLH	TRINITY_DN2172_c0_g1_i5.p1	8.565	6.242	8.249	0	0	0	1.264	2.519	1.895	16.264	16.29	17.259	0	0	0	0	0	0
bHLH	TRINITY_DN2172_c0_g1_i6.p1	9.791	10.492	12.121	0	0	0	3.543	2.077	1.271	10.869	4.663	11.664	0	0	0	0	0	0
bHLH	TRINITY_DN21790_c0_g1_i4.p1	31.204	35.726	34.68	0.06	0.017	0.009	3.481	2.993	2.257	0.531	3.019	0.431	0.016	0	0.017	3.609	3.367	3.176
bHLH	TRINITY_DN2322_c0_g1_i6.p1	58.1	47.106	48.408	0.086	0.479	0	0.351	0.095	0.116	0	0.112	0.078	0.368	0.286	0.101	0	0	0
bHLH	TRINITY_DN2376_c0_g2_i2.p1	0.783	0.317	0.24	17.546	17.119	15.974	8.608	9.041	8.443	0.653	1.436	1.276	1.008	1.431	1.23	0	0	0
bHLH	TRINITY_DN2408_c0_g1_i1.p1	0	0	0	0	0	0	52.328	51.09	49.775	0.122	0.112	0.026	0.288	0	0.118	0.096	0	0
bHLH	TRINITY_DN2408_c0_g2_i1.p1	0	0	0	0	0.017	0.043	87.946	84.295	87.54	0.052	0.043	0.026	0	0	0	0	0	0
bHLH	TRINITY_DN2512_c0_g1_i13.p1	0.101	0.101	0.038	2.473	2.438	3.159	0.289	0.221	0.108	13.767	13.193	12.552	3.008	3.198	3.404	0	0	0
bHLH	TRINITY_DN2512_c0_g1_i24.p2	0.101	0.101	0.038	2.473	2.438	3.159	0.289	0.221	0.108	13.767	13.193	12.552	3.008	3.198	3.404	0	0	0
bHLH	TRINITY_DN2512_c0_g1_i25.p2	0.101	0.101	0.038	2.473	2.438	3.159	0.289	0.221	0.108	13.767	13.193	12.552	3.008	3.198	3.404	0	0	0
bHLH	TRINITY_DN2512_c0_g1_i40.p1	0.101	0.101	0.038	2.473	2.438	3.159	0.289	0.221	0.108	13.767	13.193	12.552	3.008	3.198	3.404	0	0	0
bHLH	TRINITY_DN2526_c0_g1_i1.p1	0	3.679	3.884	55.979	58.462	53.91	8.959	9.215	8.166	21.024	21.584	21.474	2.512	2.743	2.73	0	0	0
bHLH	TRINITY_DN2548_c0_g1_i2.p1	15.463	10.023	12.981	6.398	8.803	8.656	31.529	35.242	34.837	23.13	26.16	29.974	2.656	1.431	2.123	0	0	0
bHLH	TRINITY_DN2586_c0_g1_i14.p1	11.433	10.771	9.957	5.84	7.079	6.766	11.761	11.955	10.986	16.247	16.212	16.681	4.24	4.275	3.876	0	0	0
bHLH	TRINITY_DN26109_c0_g1_i1.p1	0	0	0	0	0	0	157.834	157.306	175.249	0	0	0	0	0	0.118	0	0	0
bHLH	TRINITY_DN268_c0_g1_i11.p1	0	0	0	0	0	3.892	0	0	0	1.131	0	0	0.08	0	0	13.281	13.535	18.427
bHLH	TRINITY_DN268_c0_g1_i17.p1	0	0	0	0	0	3.892	0	0	0	1.131	0	0	0.08	0	0	13.281	13.535	18.427
bHLH	TRINITY_DN26964_c0_g1_i2.p1	0	0	0	0	0	0	0	0	0	0	0	0	0	0	0	3.139	3.019	2.696
bHLH	TRINITY_DN28311_c0_g1_i1.p1	51.986	25.615	43.613	0.163	0	0.104	8.936	6.704	8.143	4.403	4.196	3.328	0.08	0	0.084	0	0	0
bHLH	TRINITY_DN28311_c0_g1_i4.p1	45.353	21.935	32.593	0.163	0	0.104	3.27	4.233	5.038	2.724	1.747	3.698	0.08	0.32	0.084	0	0	0
bHLH	TRINITY_DN30036_c0_g1_i15.p1	2.337	1.84	3.176	0.928	0.322	0.613	1.506	2.195	1.579	0.27	0	0.457	0	0	0	17.272	12.739	13.985
bHLH	TRINITY_DN30077_c0_g1_i3.p1	155.54	133.096	155.119	0.558	0.374	0	6.68	7.999	6.656	12.54	13.521	16.612	0.288	0.842	0.708	0	0.075	0
bHLH	TRINITY_DN3283_c0_g1_i1.p1	34.792	29.294	29.442	6.089	7.576	6.498	27.198	30.891	28.397	16.429	19.101	16.759	0	0	0.421	0	0	0
bHLH	TRINITY_DN35144_c0_g1_i2.p2	6.317	3.717	8.047	0.034	0.296	0.794	88.204	85.772	79.789	9.329	11.134	13.216	2.096	2.575	3.505	0	0	0
bHLH	TRINITY_DN35338_c0_g1_i5.p1	0.442	0.533	0	0	0	0	3.286	1.903	0.894	11.852	11.22	16.578	0	1.279	0	0	0	0
bHLH	TRINITY_DN3607_c0_g1_i7.p1	0.43	0	0	0	0	0	0.273	0	0	0	0	0.078	14.337	7.877	10.684	45.778	53.105	52.898
bHLH	TRINITY_DN38854_c0_g1_i1.p1	2.173	2.715	1.974	22.699	24.903	25.561	1.6	2.006	1.24	1.488	1.151	0.948	0.096	0	0	0	0	0
bHLH	TRINITY_DN3922_c0_g1_i1.p1	44.747	41.067	38.843	0.155	0.226	0.57	395.887	400.897	405.026	0.331	0.294	0.284	0.048	0.034	0	0.159	0.066	0.116
bHLH	TRINITY_DN4179_c0_g2_i1.p1	0.088	0	0.051	0.112	0.061	0.086	49.253	48.911	49.837	0	0	0	0.448	0.32	0.27	0.558	0.473	0.786
bHLH	TRINITY_DN4240_c0_g1_i3.p1	1.87	3.007	2.239	20.543	24.572	25.51	8.436	7.154	5.685	9.337	7.699	7.629	0.8	1.128	1.213	0	0.017	0
bHLH	TRINITY_DN436_c0_g1_i1.p1	7.416	6.064	6.326	17.091	17.772	17.519	8.265	7.462	6.718	2.689	1.289	2.112	0	0	0	85.086	85.409	87.195
bHLH	TRINITY_DN436_c0_g1_i17.p1	7.416	6.064	6.326	17.091	17.772	17.519	8.265	7.462	6.718	2.689	1.289	2.112	0	0	0	85.086	85.409	87.195
bHLH	TRINITY_DN4486_c0_g1_i2.p1	0	0	0	0.163	0	0	0.382	0.363	0.293	2.445	3.495	3.56	17.409	15.568	12.504	0.127	0	0
bHLH	TRINITY_DN4488_c0_g1_i14.p1	0	0	0.051	0	0.026	0.026	0.055	0	0.031	33.903	32.389	39.793	21.777	23.95	17.374	0	0	0
bHLH	TRINITY_DN46983_c0_g1_i2.p1	0.101	0.089	0.089	42.761	42.196	41.622	0.133	0.087	0	0.2	0.156	0.06	0	0	0	0.183	0.058	0
bHLH	TRINITY_DN4904_c0_g1_i1.p1	0.177	0.101	0.101	8.013	8.612	8.474	0.117	0.103	0.139	0.174	0.182	0.078	0.784	0.522	0.455	0	0	0
bHLH	TRINITY_DN5158_c1_g1_i3.p1	0	0.127	0	0.618	0.879	0.889	0.64	0.671	0.385	38.411	41.351	44.043	47.89	48.893	45.82	0	0	0
bHLH	TRINITY_DN54671_c0_g1_i5.p1	0	0	0.089	0	0	0	0	0	0	0	0	0	0	0	0	11.791	24.035	27.036
bHLH	TRINITY_DN54671_c1_g1_i4.p1	0	0	0.038	0.12	0.261	0.311	0.164	0.126	0.154	0.339	0.19	0.414	0	0	0	19.089	21.887	20.436
bHLH	TRINITY_DN5486_c0_g1_i3.p1	0	0	0.127	73.894	78.576	78.143	0.109	0.221	0.239	0	1.228	1.147	0	0	0	0	0	0
bHLH	TRINITY_DN5500_c0_g1_i1.p1	0	1.015	0.822	0	0	0	0	0.411	0.539	0	0.606	0.5	0.528	0.724	0	2.908	2.621	4.698
bHLH	TRINITY_DN5503_c1_g1_i8.p1	0.809	1.434	1.392	27.611	29.762	27.943	14.937	13.313	13.882	23.121	22.89	20.043	2.96	2.558	2.494	0	0	0
bHLH	TRINITY_DN56195_c0_g1_i1.p1	2.691	2.03	2.733	30.274	34.011	28.358	1.342	1.761	2.411	67.58	75.609	48.25	262.092	177.346	456.5	0	0	0
bHLH	TRINITY_DN5660_c0_g1_i1.p1	0.177	0.152	0.139	36.466	36.406	34.985	0	0	0	0.392	0.32	0.491	2.576	2.171	2.224	3.051	2.306	2.456
bHLH	TRINITY_DN5834_c0_g1_i10.p1	0.253	0.368	0.215	0.369	0.218	0.44	61.544	64.901	61.593	3.359	3.547	2.819	0.416	0.741	0.657	0	0	0
bHLH	TRINITY_DN601_c5_g1_i1.p1	101.142	108.801	106.255	1.572	1.115	1.32	100.113	99.583	93.741	638.293	618.546	556.554	4.176	4.225	5.713	0	0.058	0
bHLH	TRINITY_DN6194_c0_g1_i2.p1	0	0	0	0	0	0	0	0	0	1.14	2.863	3.362	56.419	59.48	51.533	25.032	23.687	26.573
bHLH	TRINITY_DN6552_c0_g2_i1.p1	0	0.025	0.025	0.009	0	0	10.622	11.055	10.616	0.044	0.035	0.043	0	0	0	0.016	0.025	0.066
bHLH	TRINITY_DN6600_c0_g1_i3.p1	0	0	0	0	0	0	0	0.229	0	5.935	3.573	2.457	102.677	95.144	194.69	167.989	242.319	300.292
bHLH	TRINITY_DN7015_c0_g1_i1.p1	0	0	0	0	0	0	17.911	15.888	15.246	0.026	0	0	0.032	0	0	0.024	0	0
bHLH	TRINITY_DN7015_c0_g1_i2.p1	0	0	0	0	0	0	21.282	23.074	22.85	0	0.043	0.078	0	0	0	0	0	0
bHLH	TRINITY_DN70553_c0_g1_i19.p1	26.871	20.235	12.652	0	0	0	2.185	2.1	1.664	0.252	1.324	0.966	0.544	0	0.27	0	0	0
bHLH	TRINITY_DN7114_c0_g1_i3.p1	0.771	0.584	0	81.495	82.172	84.417	1.116	1.327	0.901	2.645	2.059	2.81	0.24	0.454	0	0	0	0
bHLH	TRINITY_DN7322_c1_g1_i1.p1	66.021	46.497	64.629	51.564	43.781	49.164	15.827	19.536	18.366	31.954	25.321	33.612	0	0	0	0	0	0
bHLH	TRINITY_DN7356_c0_g1_i6.p1	26.492	25.817	27.937	6.922	7.68	8.19	12.089	13.621	11.001	9.99	7.898	6.957	0.816	0.438	0.388	0	0	0
bHLH	TRINITY_DN73652_c0_g2_i9.p1	0	0	0	0	0	0	0	0.134	0	2.254	4.075	3.198	149.511	185.627	130.366	273.893	253.93	233.764
bHLH	TRINITY_DN764_c4_g1_i1.p1	0.745	1.129	0.924	0.043	0.061	0.129	3.254	2.961	2.719	40.238	39.707	41.655	30.353	31.356	31.26	0	0	0
bHLH	TRINITY_DN7657_c0_g1_i4.p1	0.164	0.254	0.177	39.618	39.706	37.505	1.662	1.737	1.41	0.252	0.208	0.216	0	0	0	0	0	0
bHLH	TRINITY_DN854_c0_g1_i2.p1	2.047	2.487	2.29	0	0	0.302	5.767	3.032	5.061	27.951	30.226	38.095	938.987	973.424	1028.5	100.223	95.436	96.152
bHLH	TRINITY_DN8690_c0_g1_i12.p1	52.466	57.978	54.064	0	0	0.017	0.195	0.513	0.401	1.54	1.479	1.966	0	0.135	0	0.024	0	0.025
bHLH	TRINITY_DN8690_c0_g1_i13.p1	440.141	419.664	474.491	0.352	0.522	0.371	33.769	31.539	30.508	90.84	88.308	98.569	19.777	18.194	18.453	0.048	0.1	0.05
bHLH	TRINITY_DN8690_c0_g1_i14.p1	52.466	57.978	54.064	0	0	0.017	0.195	0.513	0.401	1.54	1.479	1.966	0	0.135	0	0.024	0	0.025
bHLH	TRINITY_DN8702_c1_g1_i4.p1	0	0.19	0.076	9.696	10.989	9.717	0	0	0	0.139	0.182	0.078	0.128	0.101	0	0.08	0.033	0.083
bHLH	TRINITY_DN884_c0_g1_i2.p1	0	0	0	0	0	0	2.841	2.606	2.157	14.715	13.478	17.31	0.624	2.121	0	0	0	0
bZIP	TRINITY_DN107838_c1_g1_i1.p1	0	0	0	0	0	0	0	0	0	3.968	4.057	4.491	743.074	807.338	691.465	0.486	0.581	0.463
bZIP	TRINITY_DN108310_c0_g1_i1.p1	341.969	372.647	351.282	0	0.052	0.06	117.985	124.575	117.246	168.349	167.524	172.501	0.624	0.791	0.657	0	0	0
bZIP	TRINITY_DN108353_c0_g1_i1.p1	81.674	94.643	83.43	2.972	4.815	4.669	340.852	329.726	309.959	2.228	1.246	1.836	0	0	0	7.943	7.323	7.518
bZIP	TRINITY_DN12548_c0_g1_i1.p1	0.076	0	0.025	0	0	0	27.128	26.824	26.964	0	0	0	0.064	0	0.034	0.072	0.1	0.124
bZIP	TRINITY_DN1409_c3_g1_i1.p1	0	0	0	0.034	0	0.035	12.752	11.616	11.918	0.113	0	0	0.048	0	0	0.566	0.73	0.488
bZIP	TRINITY_DN15049_c0_g1_i1.p1	45.379	39.849	42.664	0	0.061	0	0.617	1.042	1.502	1.958	0.649	1.534	0	0	0	0	0	0
bZIP	TRINITY_DN152857_c0_g1_i1.p1	0	0	0	49.237	49.171	44.633	0	0	0	0	0	0	0	0.185	0	3.513	4.147	4.168
bZIP	TRINITY_DN167395_c12_g1_i1.p1	0.038	0.101	0.013	0.258	0.244	0.233	0.406	0.474	0.308	0.296	0.337	0.31	255.532	266.28	269.023	1329.61	1351.23	1385.3
bZIP	TRINITY_DN167661_c0_g1_i1.p1	1105.71	1073.53	1098.05	4.457	4.841	4.341	4.207	3.127	5.139	0.261	0.13	0.147	0.176	0.438	0.927	0.534	0.44	1.026
bZIP	TRINITY_DN190721_c0_g1_i1.p1	242.81	233.081	246.836	0.12	0	0.069	62.341	65.699	63.172	2.706	3.227	2.724	0	0	0.101	0	0.332	0.157
bZIP	TRINITY_DN2009_c3_g1_i13.p1	0.96	2.626	4.036	22.484	23.397	25.121	2.443	1.871	2.673	3.411	4.196	4.552	2.432	0.724	1.095	0	0	0
bZIP	TRINITY_DN2027_c0_g1_i5.p1	27.465	21.403	29.543	83.745	88.006	91.39	9.03	11.316	11.487	28.447	13.98	32.595	0.192	0.387	0.455	0.032	0	0
bZIP	TRINITY_DN2175_c0_g1_i19.p1	0	0	0	0	0	0.026	0	0	0	0	0	0.345	144.119	147.639	136.517	59.162	56.829	63.376
bZIP	TRINITY_DN2175_c0_g1_i32.p2	0	0	0	0	0	0	0	0	0	0	0.035	0	39.554	39.687	44.59	15.392	16.753	17.236
bZIP	TRINITY_DN2175_c0_g1_i49.p2	0	0	0	0	0	0	0	0	0	0	0.035	0	39.554	39.687	44.59	15.392	16.753	17.236
bZIP	TRINITY_DN2175_c0_g1_i6.p2	0	0	0	0	0	0	0	0	0	0	0.035	0	39.554	39.687	44.59	15.392	16.753	17.236
bZIP	TRINITY_DN2175_c0_g1_i79.p2	0	0	0	0	0	0	0	0	0	0	0.035	0	39.554	39.687	44.59	15.392	16.753	17.236
bZIP	TRINITY_DN23340_c0_g1_i1.p1	0	0	0	57.542	53.351	58.337	0	0	0	0	0	0	0	0	0	0	0	0
bZIP	TRINITY_DN23340_c0_g1_i2.p1	0	0	0	142.291	145.432	135.039	0.289	0	0.139	0	0	0	0	0	0	0	0	0
bZIP	TRINITY_DN32805_c0_g1_i5.p1	1.668	1.814	1.177	53.505	59.707	61.608	0.234	0.292	0	0.905	2.474	2.069	0.048	0.067	0.051	0	0.017	0.017
bZIP	TRINITY_DN3379_c1_g1_i1.p1	0	0	0	36.767	37.416	36.858	1.772	2.401	2.149	0.096	0.147	0.095	0	0.034	0	0.032	0.033	0.033
bZIP	TRINITY_DN4452_c1_g1_i3.p1	5.634	6.369	5.567	0.198	0.583	0.397	10.208	9.91	8.197	0	0.571	0.672	0	0.202	0.202	0	0	0
bZIP	TRINITY_DN46602_c0_g1_i3.p1	0	0	0	0	0	0	0	0	0	0.618	0	0.405	31.761	33.51	29.912	1.33	1.65	1.538
bZIP	TRINITY_DN46602_c0_g1_i4.p1	0	0	0	0	0	0	0	0	0	0.618	0	0.405	31.761	33.51	29.912	1.33	1.65	1.538
bZIP	TRINITY_DN4772_c0_g2_i1.p1	0	0	0	0	0	0	0	0.039	0.046	24.696	26.662	25.854	4.016	5.537	4.247	0	0	0
bZIP	TRINITY_DN4772_c0_g2_i4.p1	0	0	0	0	0	0	0	0	0	15.255	14.767	20.026	0.992	0.353	0.809	0	0	0
bZIP	TRINITY_DN4772_c0_g2_i5.p1	0	0	0	0	0	0	4.815	4.098	4.206	54.623	53.255	56.63	8.864	9.156	9.134	0	0	0
bZIP	TRINITY_DN4984_c11_g1_i3.p2	2.944	1.357	2.784	165.712	156.317	173.45	2.677	2.819	3.436	0	0	0	0	0	1.062	0	0	0
bZIP	TRINITY_DN5030_c0_g1_i49.p1	1.604	0.672	1.911	4.672	5.747	5.42	0	2.843	2.488	0	0	0	0	0	0	23.678	17.915	21.305
bZIP	TRINITY_DN53987_c0_g1_i2.p1	0	0	0.202	0	0.27	0	0.726	0.679	0.501	0	0	0	0	0	0.506	13.273	14.39	17.045
bZIP	TRINITY_DN5894_c0_g1_i1.p1	14.768	16.658	12.804	42.873	43.52	46.195	11.894	11.403	12.357	12.844	12.959	11.216	2.624	3.467	2.966	0	0	0
bZIP	TRINITY_DN60715_c0_g1_i13.p1	0	0	0	0.129	0	0	0	0.087	0.131	0.392	0.303	0.328	12.769	14.592	14.476	30.362	28.779	30.047
bZIP	TRINITY_DN60715_c0_g1_i4.p1	0	0	0	0.129	0	0	0	0.087	0.131	0.392	0.303	0.328	12.769	14.592	14.476	30.362	28.779	30.047
bZIP	TRINITY_DN6200_c2_g1_i1.p1	10.448	11.088	13.386	666.702	704.635	690.971	16.17	16.725	13.882	22.773	22.155	24.483	68.259	73.887	72.901	0	0	0.116
bZIP	TRINITY_DN7183_c0_g1_i2.p1	0	0.038	0	55.36	54.387	54.929	0.047	0.032	0.054	0.235	0.303	0.224	0.064	0.185	0.202	0	0.017	0.017
bZIP	TRINITY_DN7183_c0_g1_i3.p1	0	0	0	64.979	70.33	72.879	0.047	0.032	0.054	0.226	0.536	0.224	0.064	0.185	0	0	0.017	0.017
bZIP	TRINITY_DN7183_c0_g1_i7.p1	0	0.038	0	55.36	54.387	54.929	0.047	0.032	0.054	0.235	0.303	0.224	0.064	0.185	0.202	0	0.017	0.017
bZIP	TRINITY_DN7183_c0_g1_i8.p1	0	0	0	64.979	70.33	72.879	0.047	0.032	0.054	0.226	0.536	0.224	0.064	0.185	0	0	0.017	0.017
C2H2	TRINITY_DN100665_c0_g1_i1.p1	0	0	0	47.949	48.544	49.932	0.055	0.055	0	0	0.19	0.198	0	0	0	0	0	0
C2H2	TRINITY_DN10093_c0_g1_i1.p1	1.352	0.888	1.291	0.893	0.67	0.544	92.051	98.864	86.145	25.097	26.29	23.776	0	0	0	0	0.091	0
C2H2	TRINITY_DN101134_c0_g1_i1.p1	0	0	0	48.601	42.893	42.925	0.281	0	0.239	0.722	0.657	0.44	0	0	0	0.191	0.274	0.256
C2H2	TRINITY_DN108097_c0_g1_i1.p1	0.164	0	0.19	2.886	2.682	2.339	703.087	743.7	673.692	38.35	35.97	31.604	0	0	0.067	0	0	0
C2H2	TRINITY_DN110024_c0_g1_i1.p1	24.786	26.135	26.266	134.562	135.34	126.737	10.302	9.673	9.283	13.749	17.864	19.612	0.752	0.303	1.095	0	0	0
C2H2	TRINITY_DN111231_c0_g1_i1.p1	0	0	0	54.364	54.874	48.81	0.749	1.271	0.578	5.491	5.104	6.095	0	0	0	0.112	0.108	0
C2H2	TRINITY_DN11614_c0_g1_i4.p1	1.668	1.827	1.366	20.268	23.667	21.713	0.46	0.79	0.686	2.497	1.903	1.664	0	0.202	0	0	0	0
C2H2	TRINITY_DN1292_c0_g1_i5.p1	2.602	1.878	1.683	6.218	5.033	6.11	3.965	4.754	4.06	8.467	9.983	10.776	0	0	0.101	0	0	0
C2H2	TRINITY_DN13297_c0_g1_i1.p1	6.38	7.295	7.427	86.081	87.171	87.523	6.189	5.528	6.055	2.619	1.895	1.414	0.768	1.195	0.455	0	0	0
C2H2	TRINITY_DN1365_c0_g1_i1.p1	19.291	17.812	18.435	38.381	38.905	37.954	7.203	5.733	6.286	2.263	2.016	2.155	3.04	3.013	3.674	0	0	0
C2H2	TRINITY_DN1574_c0_g1_i5.p1	14.086	14.945	15.613	0	0.758	0	2.607	1.627	1.857	0.731	1.869	0.733	0	0	0	0	0	0
C2H2	TRINITY_DN1575_c0_g1_i7.p1	17.055	18.865	21.813	0	0.644	0.915	0.578	0	0	0.278	1.419	0	0	0	0	0	0.149	0
C2H2	TRINITY_DN1576_c0_g1_i19.p1	38.973	39.253	37.476	0	0	0	12.37	13.953	13.343	0	0.744	0.5	0.432	0	0	0	0	0.223
C2H2	TRINITY_DN168357_c0_g1_i1.p1	0	0	0	0	0	0	0.226	0.095	0.054	247.659	248.09	251.665	75.892	80.922	83.922	0	0	0
C2H2	TRINITY_DN188731_c3_g1_i1.p1	0.543	0.304	0.316	0.034	0	0	904.788	917.407	867.946	16.221	16.627	14.845	0	0.05	0	0	0	0
C2H2	TRINITY_DN188770_c0_g1_i1.p1	0.152	0	0	0	0	0.06	0.156	0	0	0	0	0	25.153	18.648	15.2	89.619	100.645	92.125
C2H2	TRINITY_DN188770_c0_g1_i2.p1	0	0	0.177	0	0	0	0	0.229	0.054	0.522	0.156	0.457	462.133	434.789	528.575	180.091	210.33	211.765
C2H2	TRINITY_DN190051_c0_g1_i1.p1	5.104	6.394	5.238	86.407	93.849	91.105	1.772	2.622	1.764	0.392	0.363	0.319	0	0.236	0	0	0	0
C2H2	TRINITY_DN192917_c0_g1_i1.p1	31.305	24.625	29.43	74.186	78.211	76.391	10.934	9.492	13.158	18.579	19.534	17.233	4.928	3.4	2.949	0	0	0
C2H2	TRINITY_DN20619_c0_g1_i1.p1	0.366	0.165	0.392	2.697	2.83	3.409	27.135	24.266	25.469	1.453	1.817	2.259	1.808	1.346	1.432	0	0	0
C2H2	TRINITY_DN21563_c0_g1_i5.p1	0	0	0	0.172	0.174	0.371	7.703	7.596	7.789	0	0	0.121	6.88	4.78	6.977	41.364	34.668	40.55
C2H2	TRINITY_DN2216_c0_g1_i2.p1	6.658	6.229	6.946	3.453	2.917	3.193	2.412	2.551	1.803	4.212	3.832	3.991	16.193	14.811	18.655	0	0	0
C2H2	TRINITY_DN2254_c0_g1_i25.p1	113.674	114.384	98.955	0	0	0	1.483	1.074	1.34	0.722	0.995	1.181	0	0	0	0	0	0.058
C2H2	TRINITY_DN2254_c0_g1_i6.p1	149.944	105.757	128.776	0	0.052	0	1.139	1.129	0.67	1.488	2.024	2.422	0	0	0	0	0	0
C2H2	TRINITY_DN29169_c1_g2_i1.p1	0	0	0	31.09	29.675	29.592	0	0	0	0	0.19	0.069	0.256	0.168	0	0.374	0.216	0.397
C2H2	TRINITY_DN304_c0_g1_i7.p1	4.472	2.664	4.289	3.985	4.301	4.211	20.58	20.839	20.177	23.896	22.717	23.164	3.168	3.013	4.196	0	0	0
C2H2	TRINITY_DN3464_c0_g3_i1.p1	0	0	0	41.129	46.811	46.843	0.039	0.126	0.146	0.383	0.355	0.052	0.656	1.044	0.977	0.868	0.713	0.769
C2H2	TRINITY_DN34746_c0_g1_i15.p1	5.508	5.887	3.492	10.306	18.225	16.897	10.723	11.639	11.533	23.478	22.665	35.311	15.681	19.305	14.122	0	0	0
C2H2	TRINITY_DN359_c0_g1_i1.p1	0	0	0	0	0	0	61.654	64.633	61.269	0	0	0	0	0	0	0	0	0
C2H2	TRINITY_DN359_c0_g1_i3.p1	0	0	0	0	0	0	74.71	77.859	72.532	0	0	0	0	0	0	0	0	0
C2H2	TRINITY_DN359_c0_g1_i4.p1	0	0	0	0	0	0	127.093	121.724	127.862	0	0	0	0	0	0	0	0	0
C2H2	TRINITY_DN359_c0_g1_i5.p1	0	0	0	0	0	0	42.034	42.752	38.92	0	0	0	0	0	0	0	0	0
C2H2	TRINITY_DN37396_c0_g1_i1.p1	30.231	30.778	29.151	0	0	0	2.856	3.151	2.704	4.29	3.296	3.466	2.544	2.525	2.545	1.745	1.775	1.439
C2H2	TRINITY_DN453_c0_g1_i87.p1	0	0.178	0	0.661	0	1.018	0	0	0	0	0	0.672	0	0	0	7.553	10.915	10.346
C2H2	TRINITY_DN55185_c0_g1_i1.p1	7.416	23.077	16.22	0.67	0.601	0.57	6.727	4.983	6.664	2.228	4.421	0.681	0.688	1.902	0	0	0	0
C2H2	TRINITY_DN6143_c0_g1_i7.p1	15.046	16.696	16.157	14.566	9.482	15.887	25.13	31.396	25.469	16.812	23.314	22.897	28.465	31.339	31.732	0	0	0
C2H2	TRINITY_DN6206_c0_g1_i3.p1	134.885	130.026	141.214	0.464	0.67	0.785	16.444	16.97	13.906	7.284	8.504	6.397	0.928	1.902	1.382	0.072	0	0
C2H2	TRINITY_DN66382_c0_g1_i4.p1	1.958	1.903	2.1	23.249	23.188	25.389	2.209	2.132	2.219	7.658	6.185	8.552	4.72	5.167	4.095	0	0	0
C2H2	TRINITY_DN7307_c0_g2_i4.p1	18.04	14.996	15.284	0.515	0.253	0.302	2.092	3.08	2.773	23.626	23.435	24	0	0	0	0	0	0
C2H2	TRINITY_DN850_c0_g1_i13.p1	1.314	2.499	2.176	11.526	11.694	11.374	4.386	4.375	4.561	76.16	72.918	73.414	18.593	18.48	20.02	0	0.017	0
C2H2	TRINITY_DN9836_c0_g1_i14.p1	0	0	0	0	0	0	87.884	87.525	81.692	0	0	0	0	0	0	0	0	0
C2H2	TRINITY_DN9836_c0_g1_i18.p2	0.088	0	0.089	0	0	0	65.728	65.115	77.517	0	0	0	0	0	0	0	0	0
C3H	TRINITY_DN10779_c0_g1_i1.p1	59.086	60.44	62.478	7.412	7.462	7.387	0	0	0	0	0	0	0	0	0	0	0	0
C3H	TRINITY_DN11513_c1_g1_i1.p1	0.038	0.038	0	0.026	0.026	0	21.907	21.392	22.241	0.035	0	0	0	0	0	0	0	0
C3H	TRINITY_DN12293_c0_g1_i1.p1	470.916	496.318	504.338	133.273	134.678	135.281	0.687	0.774	0.609	0.191	0.234	0.121	0	0.017	0	0.048	0.041	0.058
C3H	TRINITY_DN1447_c0_g1_i11.p1	4.396	3.806	4.302	9.241	9.448	8.863	26.706	26.208	27.256	2.706	2.215	2.543	1.088	0.959	0.859	0	0	0
C3H	TRINITY_DN1447_c0_g1_i2.p1	4.396	3.806	4.302	9.241	9.448	8.863	26.706	26.208	27.256	2.706	2.215	2.543	1.088	0.959	0.859	0	0	0
C3H	TRINITY_DN1447_c0_g1_i4.p1	4.396	3.806	4.302	9.241	9.448	8.863	26.706	26.208	27.256	2.706	2.215	2.543	1.088	0.959	0.859	0	0	0
C3H	TRINITY_DN1447_c0_g1_i42.p1	4.396	3.806	4.302	9.241	9.448	8.863	26.706	26.208	27.256	2.706	2.215	2.543	1.088	0.959	0.859	0	0	0
C3H	TRINITY_DN1447_c0_g1_i43.p1	4.396	3.806	4.302	9.241	9.448	8.863	26.706	26.208	27.256	2.706	2.215	2.543	1.088	0.959	0.859	0	0	0
C3H	TRINITY_DN1447_c0_g1_i50.p1	0.152	0.292	0.114	4.114	3.718	3.832	0.695	0.49	0.932	119.653	109.044	118.121	15.953	15.821	16.768	0	0	0
C3H	TRINITY_DN1447_c0_g1_i54.p1	4.396	3.806	4.302	9.241	9.448	8.863	26.706	26.208	27.256	2.706	2.215	2.543	1.088	0.959	0.859	0	0	0
C3H	TRINITY_DN188986_c1_g1_i1.p1	36.497	34.47	35.528	20.681	21.899	20.384	40.887	41.488	41.301	316.44	301.474	341.148	144.999	144.526	142.617	0.032	0.058	0.025
C3H	TRINITY_DN22083_c0_g1_i12.p1	1.251	2.88	0	7.781	5.616	3.978	5.752	7.841	5.239	9.007	10.286	5.629	0	0	0	16.882	19.399	15.788
C3H	TRINITY_DN2276_c0_g1_i10.p1	21.552	21.491	25.975	0	0.078	0	0.679	0.537	0	4.168	4.559	3.224	1.056	0.589	0.725	0	0	0
C3H	TRINITY_DN2307_c2_g1_i3.p1	0	0	0	22.27	16.91	17.717	0	0	0	1.732	0.701	0.733	0.368	0	0	0	0	0
C3H	TRINITY_DN2334_c0_g1_i3.p1	6.481	4.897	5.605	3.659	4.963	3.124	14.93	21.139	17.11	7.484	15.26	7.233	12.337	7.927	14.543	0	0	0
C3H	TRINITY_DN2865_c0_g1_i27.p1	22.146	20.426	28.076	2.783	3.1	1.899	3.801	3.996	3.867	2.837	2.63	3.44	1.104	0.522	0	0	0	0
C3H	TRINITY_DN2890_c2_g1_i3.p1	0.278	0	0.253	0	0	0	0.382	0.426	0	11.313	7.448	10.026	180.808	181.553	210.294	63.544	68.929	63.004
C3H	TRINITY_DN3332_c0_g1_i8.p2	23.03	15.846	26.684	25.696	39.149	40.482	9.264	14.127	14.391	12.044	0.545	7.974	0	0	0	6.509	7.713	0.72
C3H	TRINITY_DN3383_c0_g1_i2.p1	3.714	4.06	4.175	4.363	4.885	4.479	13.025	13.1	13.559	33.833	34.56	35.957	46.274	51.603	48.971	0	0	0
C3H	TRINITY_DN3777_c0_g1_i18.p1	0.088	0	0	17.494	17.511	20.237	0	0	0	0.444	0	0.224	0.176	0	0.185	0	0	0.132
C3H	TRINITY_DN4250_c1_g1_i10.p1	0	0	0	0	0	0	0	0	0	0.191	0	0	0	0	0	9.512	6.776	9.842
C3H	TRINITY_DN4675_c0_g1_i5.p1	0	0	0	0	0	0	4.347	0	0	0	0	0	3.2	0	0	6.429	43.003	27.64
C3H	TRINITY_DN4820_c0_g1_i4.p1	5.685	3.946	3.77	49.804	51.775	47.533	1.803	1.39	2.057	24.522	22.89	29.181	1.28	1.128	1.028	0	0	0
C3H	TRINITY_DN5502_c0_g1_i2.p1	0.126	0.076	0	4.938	5.695	5.359	127.647	125.112	130.027	1.732	1.782	1.793	0.752	0.353	0.624	0	0	0
C3H	TRINITY_DN5502_c0_g1_i4.p1	0.126	0.076	0	4.938	5.695	5.359	127.647	125.112	130.027	1.732	1.782	1.793	0.752	0.353	0.624	0	0	0
C3H	TRINITY_DN563_c0_g1_i12.p1	0	0	0	0	0	0	0	0	0	0	0	0	0	0	0	10.899	8.808	8.866
C3H	TRINITY_DN622_c0_g1_i158.p1	0	0	0	0	0	0	0	0	0	0	0	0	0	0	0	7.449	5.034	5.533
C3H	TRINITY_DN7793_c0_g1_i5.p1	1.023	2.207	2.202	25.052	24.198	21.928	3.41	3.269	2.342	11.469	9.585	9.853	8.368	10.25	19.295	0	0	0
C3H	TRINITY_DN8703_c0_g1_i1.p1	0	0.038	0.063	22.939	21.333	22.809	0.008	0.047	0	0.052	0.017	0	0.016	0	0	0.016	0.017	0
C3H	TRINITY_DN8703_c0_g1_i2.p1	0.076	0	0	38.261	40.768	35.883	0.062	0.063	0.062	0	0	0	0	0	0	0	0	0
C3H	TRINITY_DN8703_c0_g1_i3.p1	0	0.038	0.063	22.939	21.333	22.809	0.008	0.047	0	0.052	0.017	0	0.016	0	0	0.016	0.017	0
C3H	TRINITY_DN9183_c0_g1_i90.p1	0	0	0	0	0	0	0	0	0	0	0	0	0	0	0	27.318	15.352	22.578
C3H	TRINITY_DN9582_c0_g1_i3.p1	13.732	12.991	14.715	0.361	0.592	0.457	0.382	0.924	1.079	0.148	0.389	0.19	0	0	0.489	0	0	0
CAMTA	TRINITY_DN26260_c0_g1_i2.p1	0	0	0	0.644	0.287	0.035	0.117	0.19	0.162	45.433	45.573	47.181	28.961	33.763	29.305	0.08	0.075	0.033
CAMTA	TRINITY_DN3134_c0_g1_i1.p1	4.182	4.161	4.947	2.946	0.853	0	7.063	3.159	4.245	23.069	22.709	19.56	0	11.984	12.605	0	0	0
CAMTA	TRINITY_DN8134_c0_g1_i28.p1	1.15	1.078	1.139	14.497	15.578	12.962	8.788	8.244	7.758	0.992	1.151	1.767	0	0	0.27	0	0	0
CO-like	TRINITY_DN149504_c0_g1_i1.p1	15.792	16.341	17.055	0	0.07	0.129	12.315	11.663	11.271	6.178	6.021	6.517	0.544	0.438	0.741	0	0	0
CO-like	TRINITY_DN3283_c0_g1_i11.p1	166.822	142.003	151.93	2.388	0.357	3.02	28.166	27.606	29.753	56.737	60.323	66.259	11.073	12.084	9.218	0	0	0
CO-like	TRINITY_DN3283_c0_g1_i7.p1	8.919	6.407	7.465	19.908	17.319	17.674	5.229	4.793	6.194	3.655	3.495	4.155	0	0.219	0	0	0	0
CO-like	TRINITY_DN56590_c0_g1_i1.p1	37.116	29.179	37.54	0	0	0	1.124	0	0.362	1.888	0.779	1.181	0.432	1.111	0.64	0	0	0
CO-like	TRINITY_DN56590_c0_g1_i4.p1	106.902	107.127	97.436	0.318	0.453	0.354	1.264	1.627	1.772	6.135	6.341	6.216	0.816	0.539	0.893	0	0	0
CO-like	TRINITY_DN56590_c0_g1_i5.p1	106.902	107.127	97.436	0.318	0.453	0.354	1.264	1.627	1.772	6.135	6.341	6.216	0.816	0.539	0.893	0	0	0
CO-like	TRINITY_DN56590_c0_g2_i1.p1	143.488	149.488	154.461	0.137	0.061	0.069	1.202	1.05	0.817	7.484	7.223	8.224	0.528	0.774	0.556	0.04	0	0
CPP	TRINITY_DN108569_c0_g1_i1.p1	25.153	25.221	21.623	8.846	9.448	9.294	51.586	49.961	51.778	35.487	39.024	45.19	0.752	1.06	0.893	0	0	0
CPP	TRINITY_DN13261_c0_g1_i1.p1	0.291	0	0.089	18.654	20.375	19.995	0	0	0	0.157	0	0	0	0	0	0	0	0
CPP	TRINITY_DN13261_c0_g1_i4.p1	0	0.063	0	0	0.035	0	1.256	1.153	0.963	27.124	27.025	27.267	19.441	20.382	21.756	0	0	0
CPP	TRINITY_DN1569_c0_g1_i3.p1	76.027	72.149	78.66	0	0	0	2.888	2.811	3.498	1.74	2.042	3.621	0	0	0	0	0	0
CPP	TRINITY_DN1569_c0_g1_i41.p1	0.985	1.091	1.67	181.17	178.991	177.645	0.039	0	0	0	0.19	0.121	0	0	0	0	0	0
CPP	TRINITY_DN1569_c0_g1_i42.p1	0.253	0.279	0.177	0.017	0	0	17.279	16.354	20.446	24.618	23.876	28.509	0	0	0	0	0.033	0
CPP	TRINITY_DN16027_c0_g1_i3.p1	0.619	0.482	0.455	16.18	16.744	15.611	0.663	0.576	0.593	0	0	0.198	0	0.05	0.067	0	0	0
CPP	TRINITY_DN3514_c0_g1_i20.p1	0.745	0.482	0.266	17.829	18.617	16.958	0.632	0.75	0.74	0.052	0	0	0	0	0	0	0.025	0
CPP	TRINITY_DN903_c0_g3_i2.p1	0.442	0.634	0.658	0	0.131	0	7.055	7.075	7.041	18.997	19.041	18.216	2.304	2.811	3.151	0	0	0
DBB	TRINITY_DN100228_c0_g1_i1.p1	0	0	0	0	0	0	0.687	0.316	0.724	30.213	27.172	27.009	148.359	145.653	153.807	0.191	0.041	0.124
DBB	TRINITY_DN108451_c0_g1_i1.p1	0	0	0	0	0	0	39.341	39.23	38.859	0	0.052	0.026	0	0	0.034	0.064	0.058	0.025
DBB	TRINITY_DN128640_c0_g1_i1.p1	0	0	0	15.03	12.626	14.93	75.101	70.753	72.987	13.123	13.616	15	2.368	2.44	3.32	2.621	4.47	4.722
DBB	TRINITY_DN14154_c0_g1_i2.p1	29.145	28.647	26.115	90.813	92.082	90.751	22.437	20.523	22.318	120.079	114.771	129.242	33.682	35.765	30.704	0	0.017	0.008
DBB	TRINITY_DN148397_c0_g1_i1.p1	0	0	0	0	0.044	0	1.857	1.611	1.687	378.573	371.079	351.433	78.116	73.769	83.214	0.685	0.705	0.827
DBB	TRINITY_DN1594_c0_g1_i16.p1	1.428	0	3.037	3.246	2.656	1.735	47.598	51.935	60.376	3.585	2.526	2.483	0.416	0	0.573	0	0	0
DBB	TRINITY_DN1594_c0_g1_i18.p1	0.265	0.99	0.607	0	0	0	21.103	23.05	11.024	0.513	0	0.517	0	0	0	0	0	0
DBB	TRINITY_DN1594_c0_g1_i8.p1	3.512	3.641	2.594	3.358	4.928	4.962	38.764	34.018	37.896	0.183	0.121	1.052	0.512	0.337	0.32	0	0	0
DBB	TRINITY_DN17813_c1_g1_i1.p1	1.175	1.154	1.67	13.209	11.938	12.738	0.874	0.963	0.978	0.444	0.424	0.534	0.032	0.05	0.034	0	0	0
DBB	TRINITY_DN22649_c0_g1_i1.p1	8.439	8.361	8.553	0	0	0.017	19.917	20.286	21.032	40.665	40.244	40.285	1.12	0.943	0.775	0.112	0.091	0.05
DBB	TRINITY_DN2459_c0_g1_i4.p1	653.731	646.376	667.706	20.26	23.205	24.742	52.078	50.996	47.24	140.042	129.538	125.044	20.993	23.327	28.935	0	0.066	0
DBB	TRINITY_DN4214_c0_g1_i2.p1	44.039	32.478	59.53	2.276	1.741	0.664	2.825	2.732	2.989	0.853	1.073	1.328	0.304	0.05	0.152	0	0	0
DBB	TRINITY_DN4214_c0_g1_i3.p1	61.511	51.863	53.672	3.049	4.45	3.935	1.959	1.682	0.763	0.853	0.779	1.328	0	0	0	0	0	0
DBB	TRINITY_DN4984_c11_g1_i1.p1	0	0	0	0	0	0	0	0	0	1213.32	1163.25	1179.26	510.696	514.954	552.269	0.04	0	0.058
DBB	TRINITY_DN4984_c11_g1_i3.p1	0	0	0	0	0	0	0	0	0	156.906	163.372	201.518	398.21	422.755	394.974	0	0.182	0.05
DBB	TRINITY_DN4984_c11_g1_i4.p1	0.644	0.85	0.405	42.452	49.65	53.03	1.124	0.987	0.924	7.623	7.855	7.871	16.177	19.036	14.998	0	0	0
DBB	TRINITY_DN5830_c1_g1_i7.p1	0.063	0	0	16.919	15.726	15.473	0.258	0.316	0.485	0	0	0.155	0.384	0	0.169	0	0	0
DBB	TRINITY_DN7625_c0_g1_i2.p2	70.026	74.763	64.35	41.645	42.257	42.286	19.784	19.875	20.385	31.249	31.256	30.466	6.48	7.86	8.645	0	0	0
DBB	TRINITY_DN7625_c0_g1_i47.p2	70.026	74.763	64.35	41.645	42.257	42.286	19.784	19.875	20.385	31.249	31.256	30.466	6.48	7.86	8.645	0	0	0
DBB	TRINITY_DN8637_c0_g1_i1.p1	87.801	60.858	76.459	0.266	0.165	0	38.857	44.102	51.339	0	0	0	0	0.135	0	0	0.158	0.298
DBB	TRINITY_DN8637_c0_g1_i2.p1	46.806	58.105	37.489	0	0.374	0.82	24.045	28.404	15.855	0	0	0	0	0	0	0.223	0	0
Dof	TRINITY_DN100081_c1_g1_i1.p1	0	0	0	0	0	0	0.078	0.15	0.131	727.332	679.093	756.693	346.848	346.562	333.465	0.104	0	0
Dof	TRINITY_DN148499_c1_g1_i1.p1	1.162	0.875	0.924	5.445	5.285	6.067	0.546	0.474	0.27	487.609	480.616	519.037	353.024	360.582	363.343	0.056	0.1	0.05
Dof	TRINITY_DN151_c0_g1_i1.p1	0	0	0	0.112	0.122	0.035	0.031	0.032	0.039	0.453	0.502	0.621	16962.5	18072.1	18465	167.416	174.011	177.873
Dof	TRINITY_DN19387_c0_g1_i4.p1	0	0	0	25.524	23.266	25.674	0	0	0	0	0	0	0	0	0	0	0	0
Dof	TRINITY_DN2329_c0_g1_i1.p1	0.96	0.457	0.772	2.13	2.621	2.96	0.835	0.576	1.125	150.066	152.463	170.225	61.811	68.535	63.211	0.064	0	0
Dof	TRINITY_DN2329_c0_g1_i2.p1	0	0	0	0	0	0	0	0	0	25.767	26.731	27.06	0.064	0.135	0.067	0	0	0
Dof	TRINITY_DN26039_c0_g1_i1.p1	0.051	0	0.063	25.026	23.136	22.015	0	0	0	0	0	0	0	0	0	0	0	0
Dof	TRINITY_DN26130_c0_g1_i4.p1	1.567	0.939	0.936	0.034	0	0	59.835	60.527	60.599	80.528	80.202	94.983	97.973	99.537	93.595	3.513	4.429	4.4
Dof	TRINITY_DN32766_c0_g1_i2.p1	0	0	0.607	0.223	0.461	0.803	0.242	0	0.208	0	0	0	497.831	575.006	342.211	96.614	90.054	74.103
Dof	TRINITY_DN53632_c0_g1_i3.p1	0.114	1.281	1.265	19.667	18.373	18.166	1.405	1.295	1.471	1.723	1.549	1.595	1.2	0.943	1.129	0	0	0
E2F/DP	TRINITY_DN1527_c1_g1_i2.p1	0	0	0	12.118	12.687	15.145	0	0	0	0.078	0.156	0.224	0	0	0	0.032	0	0.05
E2F/DP	TRINITY_DN1737_c0_g1_i7.p1	59.452	47.474	39.678	0	0	0	1.335	0.276	1.186	8.415	6.384	10	0.48	0.454	0	0	0.307	0.918
E2F/DP	TRINITY_DN2589_c1_g1_i2.p1	4.055	2.385	3.391	0	0	0	2.919	0.371	3.29	17.674	18.634	19.216	0.016	0	0	0	0	0.017
E2F/DP	TRINITY_DN7065_c0_g1_i2.p1	0.088	0	0.228	16.155	17.267	16.742	0.094	0	0	0.365	0.251	0.543	0	0	0	0	0	0.025
EIL	TRINITY_DN113_c0_g1_i3.p1	0	0	0	0.601	0.723	0.198	476.427	473.703	470.309	0	0.112	0.345	0	0.135	0	0.374	0	0.116
ERF	TRINITY_DN100146_c0_g1_i2.p1	0	0	0	0.163	0	0	0	0	0	1.958	2.068	2.397	4233.51	4234.39	4740.71	150.869	161.214	172.307
ERF	TRINITY_DN10025_c0_g1_i2.p1	0	0	0	0.395	0.488	0.466	13.057	12.082	11.633	45.216	41.844	44.828	0.72	0.993	1.298	0.199	0	0.604
ERF	TRINITY_DN10283_c0_g1_i1.p1	0	0.025	0	0.017	0	0.026	0.117	0.363	0.3	7.257	7.076	3.836	74.163	79.845	139.264	0	0.025	0
ERF	TRINITY_DN10283_c0_g1_i2.p1	0.051	0	0	0	0	0	0.32	0	0	6.831	6.255	11.267	140.71	143.937	80.097	0	0	0
ERF	TRINITY_DN10684_c0_g1_i6.p1	60.324	70.487	66.666	0.773	0.731	0.742	20.861	22.86	21.895	15.376	14.326	15.836	0.048	0.05	0	0	0	0.033
ERF	TRINITY_DN107840_c31_g1_i1.p1	6029.1	6106.05	6532.82	17.881	18.843	17.406	250.822	254.03	257.211	1291.21	1293.62	1224.51	205.705	187.411	236.617	0.335	0.639	0.198
ERF	TRINITY_DN108194_c0_g1_i1.p1	0.859	0.558	0.481	164.853	168.046	164.717	7.196	7.241	7.288	17.3	16.644	20.104	0.16	0.084	0.034	0	0	0
ERF	TRINITY_DN108374_c0_g1_i1.p1	243.392	285.02	241.155	0.601	0.461	0.406	6.243	8.52	7.195	22.582	23.954	21.302	0.944	1.144	0.994	0.064	0.058	0
ERF	TRINITY_DN1178_c19_g1_i1.p1	0.076	0.063	0.202	0.283	0.357	0.337	0.258	0.158	0.239	0.47	0.917	0.388	3715.55	3685.6	3818.46	229.478	222.364	224.328
ERF	TRINITY_DN1178_c7_g1_i1.p1	128.998	111.186	145.44	0.49	0.618	0.923	491.849	477.162	493.875	355.825	394.125	431.847	0.16	0.168	0.169	0.143	0	0
ERF	TRINITY_DN1193_c2_g1_i2.p1	0	0	1.139	2.74	2.934	0	0	0	0	0	0.986	0.44	0	0.151	0	12.189	40.905	26.523
ERF	TRINITY_DN1193_c2_g1_i3.p1	1.541	0.774	0	1.228	0	2.917	0.952	1.603	1.279	0	0	0	0	0	0	37.723	16.339	34.24
ERF	TRINITY_DN126_c1_g1_i1.p1	10698.5	11571.1	11144.1	12.805	14.019	13.299	799.68	868.117	767.164	4199.99	3964.89	3859.47	407.427	364.15	432.452	1.362	1.103	0.62
ERF	TRINITY_DN127023_c1_g1_i1.p1	16.764	13.169	15.499	20.758	18.416	19.736	28.134	28.68	28.497	161.483	145.084	160.984	3.328	2.289	2.781	0	0	0
ERF	TRINITY_DN127190_c0_g1_i1.p1	0	0	0	0	0	0	0	0.047	0	1.366	1.194	1.448	82.98	86.325	87.208	88.082	93.255	87.799
ERF	TRINITY_DN1304_c0_g1_i1.p1	2.375	1.637	1.202	110.944	114.216	104.274	34.269	41.386	44.467	32.659	31.688	32.56	64.323	61.213	74.485	0	0	0
ERF	TRINITY_DN13565_c0_g3_i3.p1	403.492	560.601	368.059	0.18	0.192	0.25	12.331	9.555	10.747	84.897	80.929	81.811	8.064	12.421	13.667	0	0	0
ERF	TRINITY_DN1408_c0_g1_i1.p1	0	0	0	0	0	0	31.599	34.713	31.894	0	0	0	0	0	0	0	0	0
ERF	TRINITY_DN1478_c0_g1_i6.p1	0.467	1.256	1.291	0	0	0	0.71	0	0	1.671	1.929	2.44	13.921	10.805	8.426	51.482	45.317	39.434
ERF	TRINITY_DN148205_c14_g1_i1.p1	3099.84	3500.94	3307.71	4.286	2.56	2.917	175.471	181.098	164.14	835.594	821.383	705.909	77.012	69.36	92.365	0.351	0.39	0.504
ERF	TRINITY_DN148262_c0_g1_i1.p1	2.059	2.296	2.379	121.173	124.587	119.436	50.353	51.469	51.57	37.506	37.043	37.509	77.78	79.121	80.687	0	0	0
ERF	TRINITY_DN148840_c2_g1_i1.p1	2180.53	1828.58	2280.13	0.644	0.34	0.19	341.788	330.026	362.022	72.993	65.626	59.518	70.131	78.196	83.484	0.701	1.145	2.142
ERF	TRINITY_DN1496_c0_g1_i1.p1	0	0	0	6.931	5.312	7.922	1.756	1.098	0.724	19.266	10.978	21.086	0.336	0	0	0	0	0
ERF	TRINITY_DN149794_c0_g1_i1.p1	1.63	1.357	1.316	5.454	5.024	5.325	21.103	19.512	19.892	30.3	33.548	35.043	3.92	4.174	4.028	0	0	0
ERF	TRINITY_DN1559_c0_g1_i23.p1	1.819	1.332	1.202	7.592	5.93	7.957	10.864	11.774	10.701	3.22	3.313	3.414	0.032	0	0	0	0	0
ERF	TRINITY_DN15793_c0_g1_i1.p1	0	0.203	0.418	0.137	0.139	0	0	0.079	0	0.157	0.173	0	0.72	0.471	0.253	261.528	258.052	236.858
ERF	TRINITY_DN1643_c5_g1_i1.p1	34.956	41.156	38.413	68.509	73.056	70.039	1213.03	1224.91	1152.08	18.605	18.755	18.026	0.144	0.202	0.067	0	0	0
ERF	TRINITY_DN17798_c0_g1_i3.p1	0.606	0.584	0.911	24.193	24.364	25.596	0.679	0.624	0.624	10.234	9.473	8.793	0	0	0	0	0	0
ERF	TRINITY_DN18094_c1_g1_i1.p1	0	0	0	0	0	0	26.316	26.319	31.833	0.104	0	0	0.128	0.067	0.067	0	0.025	0
ERF	TRINITY_DN188616_c0_g1_i1.p1	3559.57	4364.01	3838.18	1.408	1.872	2.149	150.529	175.105	150.981	1928.58	2002.99	1655.96	103.493	111.857	130.686	0	0.854	0.265
ERF	TRINITY_DN188698_c0_g1_i1.p1	9.841	11.684	11.248	0	0.044	0	133.539	143.724	119.58	1.88	1.6	1.526	0	0.034	0.067	0.056	0.058	0.198
ERF	TRINITY_DN188702_c0_g1_i2.p2	462.136	576.574	481.614	9.524	10.449	8.768	24.061	25.687	22.526	75.621	76.733	66.785	13.377	13.801	16.464	0	0.116	0.108
ERF	TRINITY_DN188847_c0_g1_i1.p1	2.704	2.296	3.366	106.976	105.996	109.288	37.983	37.042	35.8	33.912	32.363	31.914	3.168	4.023	3.32	0.032	0.033	0
ERF	TRINITY_DN189876_c0_g1_i1.p1	0.543	0.279	0.519	30.351	28.082	28.504	0.172	0.347	0.493	1.862	1.981	2.293	0.032	0	0	0	0	0
ERF	TRINITY_DN19597_c0_g1_i2.p1	59.641	68.508	62.705	0.077	0.017	0.44	0.882	1.121	0.801	0	0.363	0.431	0	0.168	0	0	0	0
ERF	TRINITY_DN1983_c0_g1_i1.p1	0	0.787	0.266	226.878	237.453	222.916	2.084	1.319	2.188	2.437	2.69	2.879	0	0	0	0	0	0
ERF	TRINITY_DN2010_c2_g1_i2.p1	10.549	9.54	9.995	0.378	0	0.613	14.282	13.922	13.505	31.362	29.448	28.966	5.424	5.84	5.477	0	0	0
ERF	TRINITY_DN20928_c2_g1_i1.p1	0	0	0	0	0	0	14.555	15.019	12.372	0	0	0	0	0	0	0	0	0
ERF	TRINITY_DN21482_c0_g1_i1.p1	0.101	0	0.051	0	0	0	0	0	0.116	171.595	176.106	170.854	402.803	401.599	440.103	0.271	0.514	0.314
ERF	TRINITY_DN2190_c0_g1_i86.p1	0	0	0	0	0	0	0	0	0	0	0	0	0	0	0	5.927	7.133	6.219
ERF	TRINITY_DN21955_c0_g1_i1.p1	553.398	566.995	584.934	0	0.261	0	27.299	20.357	30.931	75.577	70.496	66.147	2.992	4.191	2.005	0	0	0.521
ERF	TRINITY_DN2295_c1_g2_i2.p1	0	0	0	71.292	70.086	67.304	1.108	0.963	1.587	0	0	0	0.496	0.522	1.112	0	0	0
ERF	TRINITY_DN2347_c0_g1_i27.p1	11.092	11.329	10.033	11.878	12.034	12.254	2.997	4.075	3.282	2.976	3.184	2.483	0	0	0	0	0	0
ERF	TRINITY_DN237_c1_g1_i3.p1	37.293	36.094	51.242	1352.29	1327.42	1280.67	59.367	67.404	62.918	159.334	149.686	137.923	20.529	23.984	30.434	0	0	0
ERF	TRINITY_DN249_c0_g1_i5.p1	7.011	10.302	6.377	317.424	341.934	312.373	126.562	114.428	116.622	107.348	103.153	105.259	0	0	0	0	0	0
ERF	TRINITY_DN2776_c1_g1_i11.p1	0.733	2.043	1.683	0	0	0	10.864	10.455	8.983	0.305	0.294	0.569	0	0.572	0	0	0	0
ERF	TRINITY_DN27950_c0_g1_i4.p2	158.8	179.378	193.721	0	0.253	0.129	7.102	7.581	7.958	96.975	98.101	55.302	3.936	2.104	5.544	0	0	0
ERF	TRINITY_DN3036_c7_g1_i1.p1	0	0	0	0	0	0	554.548	598.333	514.606	0.052	0	0.078	0	0	0	0	0	0
ERF	TRINITY_DN30581_c1_g1_i1.p1	155.414	130.673	166.898	0.069	0.113	0	4.675	3.964	3.821	16.351	13.106	15.405	0.128	0.471	2.022	0	0	0
ERF	TRINITY_DN3119_c0_g1_i8.p1	1.289	1.472	2.353	0	0.209	0.112	24.911	23.484	24.183	3.446	4.793	4.233	0	0	0	0.271	0	1.356
ERF	TRINITY_DN3119_c0_g2_i5.p1	0	0.178	0	29.716	27.106	27.495	0.179	0.134	0.177	0.722	0.329	0.905	0	0	0	0	0	0
ERF	TRINITY_DN32275_c0_g1_i2.p1	0	0	0	13.329	13.732	12.548	0.538	0.576	0.401	0.052	0.069	0.052	0.192	0.219	0.118	0.733	0.722	0.794
ERF	TRINITY_DN32971_c0_g1_i1.p1	0.038	0	0	0	0	0.095	0	0	0	0.035	0	0	147.079	158.664	120.811	78.537	82.664	76.469
ERF	TRINITY_DN32971_c0_g1_i2.p1	0	0	0.063	0	0	0	0	0	0	0	0.112	0	89.844	101.961	113.699	70.722	78.177	80.232
ERF	TRINITY_DN32971_c0_g1_i4.p1	0.038	0	0	0	0	0.095	0	0	0	0.035	0	0	147.079	158.664	120.811	78.537	82.664	76.469
ERF	TRINITY_DN3328_c1_g1_i1.p1	6.355	6.496	8.363	94.952	102.234	92.261	6.251	6.191	5.662	10.573	11.8	10.672	0.176	0.151	0.185	0	0	0
ERF	TRINITY_DN3430_c0_g1_i4.p1	11.484	16.658	12.905	0	0	0	1.725	3.893	3.413	2.898	2.206	0	0	2.373	1.095	0	0.299	0
ERF	TRINITY_DN358_c0_g1_i1.p1	0	0	0	0	0	0	163.421	158.696	167.537	0	0	0	0.352	0	0.624	0.104	0	0
ERF	TRINITY_DN3588_c0_g1_i10.p1	0.682	0.787	1	103.189	98.438	97.551	2.49	3.238	3.066	0.722	0.277	0.241	0.496	0.64	0.725	0	0	0
ERF	TRINITY_DN36580_c0_g1_i2.p1	0	0	0	62.824	60.56	64.931	1.506	0.411	1.325	1.323	1.047	0.845	0.064	0	0.118	0	0	0
ERF	TRINITY_DN3691_c0_g1_i1.p1	0	0	0	0	0	0	1.733	1.864	1.71	57.964	60.729	61.897	6.704	6.833	8.864	0	0	0
ERF	TRINITY_DN3691_c0_g1_i3.p1	1.819	1.345	1.582	0	0	0	4.831	5.101	5.377	33.285	34.95	36.923	8.528	9.896	9.117	0	0	0.091
ERF	TRINITY_DN37204_c0_g1_i2.p1	0	0	0	0.18	0.096	0	3.465	2.819	3.105	60.018	53.67	59.931	39.026	38.256	38.186	0	0	0.058
ERF	TRINITY_DN3837_c0_g1_i1.p1	0	0	0	0	0	0	0	0	0	2.167	1.713	1.871	7.072	7.608	6.825	0	0	0
ERF	TRINITY_DN39125_c0_g1_i1.p2	35.234	37.274	35.25	0.421	0.427	0.552	9.162	9.057	8.551	40.29	42.727	42.354	0.896	0.69	0.64	0	0.025	0
ERF	TRINITY_DN39125_c0_g1_i2.p1	35.234	37.274	35.25	0.421	0.427	0.552	9.162	9.057	8.551	40.29	42.727	42.354	0.896	0.69	0.64	0	0.025	0
ERF	TRINITY_DN4038_c0_g1_i2.p1	0	0	0	18.559	20.976	17.95	0.101	0.197	0.131	0.696	0.952	0.879	0	0	0	0	0	0
ERF	TRINITY_DN4480_c0_g2_i1.p1	4.194	5.138	4.821	6.029	6.278	5.756	13.579	13.771	13.043	12.4	13.244	13.216	2.4	2.676	4.146	0	0	0
ERF	TRINITY_DN4615_c0_g1_i10.p1	0.505	0.152	0.531	0.782	0.932	0.872	16.615	14.127	10.393	1.27	0.666	1.293	2.928	1.784	1.786	0	0	0
ERF	TRINITY_DN46474_c0_g1_i2.p1	92.121	98.918	99.106	2.104	2.299	1.355	5.346	5.141	3.883	15.22	15.355	11.69	2.64	2.777	3.32	0	0	0
ERF	TRINITY_DN481_c0_g1_i20.p2	1.15	0.203	0.24	89.765	87.11	79.04	7.562	9.957	7.296	1.601	0.727	1.009	0	0	0	0	0.431	0
ERF	TRINITY_DN4978_c1_g1_i20.p1	17.901	17.749	18.397	0	0	0	1.6	0.679	1.41	5.865	5.104	6.138	0	0	0	0	0	0
ERF	TRINITY_DN5_c5_g1_i2.p1	10778.7	13701.7	11368.6	15.622	15.891	16.871	811.473	892.351	709.677	4146.64	4069.84	2983.82	315.071	275.957	469.341	2.263	2.505	2.043
ERF	TRINITY_DN5_c5_g1_i3.p1	2363.81	2754.85	2551.78	0.919	1.872	1.243	97.023	105	91.376	1161.14	1221.04	1048.72	64.755	70.79	81.546	0.494	0.274	0.662
ERF	TRINITY_DN506_c3_g1_i1.p1	0	0	0	0	0	0	0	0.039	0	2.149	2.059	1.483	6.064	7.708	8.999	30.37	33.905	35.695
ERF	TRINITY_DN5472_c0_g1_i10.p1	6.481	1.979	2.239	0	0	0	0	0	1.002	38.489	24.551	46.854	24.321	21.897	19.076	0.717	0.821	0.67
ERF	TRINITY_DN63703_c1_g1_i2.p1	397.542	428.355	355.065	0.532	0	0	15.46	21.242	11.833	180.741	163.96	145.466	9.872	12.253	8.662	0	0	0
ERF	TRINITY_DN7661_c0_g1_i5.p1	49.497	46.852	42.689	5.187	4.641	4.669	10.637	11.253	10.539	1.34	1.28	1.974	0	0	0	0	0	0
ERF	TRINITY_DN81_c15_g1_i2.p1	4263.82	4357.36	4213.53	1.709	1.036	1.07	117.251	113.015	112.346	818.198	823.831	715.917	98.741	93.747	135.826	0.183	0.058	0.298
ERF	TRINITY_DN8349_c0_g3_i1.p1	0	0	0	25.902	27.011	25.967	0.023	0	0	0	0	0	0	0	0	0	0	0
ERF	TRINITY_DN8724_c0_g1_i4.p1	6.001	5.1	4.555	0	0	0	7.196	8.252	7.658	9.92	9.698	12.526	0.224	1.986	2.444	0	0	0
ERF	TRINITY_DN8886_c0_g1_i6.p1	24.016	26.262	24.444	38.811	35.927	38.118	5.642	4.185	4.707	4.516	5.329	5.319	1.376	0.656	1.651	0	0	0
ERF	TRINITY_DN91954_c0_g1_i1.p1	279.523	240.223	295.712	0.034	0	0.086	3.137	3.032	3.667	8.189	7.042	8.017	0.064	0.185	0.034	0	0.133	0
ERF	TRINITY_DN9628_c0_g1_i2.p1	1.503	1.434	1.088	14.385	17.328	17.268	2.092	2.156	1.271	1.679	0	0	0	0	0	0	0	0
ERF	TRINITY_DN9930_c1_g2_i6.p1	84.769	79.305	90.174	0.112	0	0	5.853	4.24	5.801	70.182	62.018	59.474	0	4.578	2.747	0	0	0
ERF	TRINITY_DN9930_c1_g2_i7.p1	600.381	701.728	626.535	0.266	0.697	0.311	27.807	36.348	26.771	389.824	351.113	246.803	18.481	17.184	19.11	0	0.191	0
ERF	TRINITY_DN996_c0_g1_i3.p1	16.221	13.714	14.487	11.457	11.311	11.978	4.128	3.088	3.721	4.316	3.581	3.31	0	0	0	0	0	0
ERF	TRINITY_DN996_c0_g1_i4.p1	7.264	6.458	8.161	19.805	21.177	20.737	2.333	2.551	1.834	1.505	2.318	2.276	0.144	0.067	0.084	0	0	0
FAR1	TRINITY_DN100197_c43_g1_i1.p1	0	0	0	0.146	0.131	0.086	0.39	0.34	0.331	3.846	4.049	3.491	10060.5	10052.6	11127.7	3.967	4.404	3.788
FAR1	TRINITY_DN10775_c0_g1_i1.p1	1.352	1.51	1.088	126.059	123.986	110.073	1.647	1.216	2.049	1.523	1.246	1.784	0	0	0	0.805	0.771	0
FAR1	TRINITY_DN108716_c0_g1_i1.p1	0	0	0	0	0.035	0.035	0.031	0	0.039	70.277	70.73	80.199	102.293	114.769	99.78	0.048	0	0.041
FAR1	TRINITY_DN108877_c0_g1_i1.p1	0.455	0.203	0.038	19.573	19.844	19.408	1.896	2.1	2.165	2.236	2.007	2.224	0	0	0	0	0	0
FAR1	TRINITY_DN11939_c0_g1_i1.p1	3.929	4.961	4.605	39.146	39.427	41.276	3.051	3.159	2.203	10.469	11.315	10.664	1.344	1.683	1.668	0	0	0
FAR1	TRINITY_DN130340_c0_g1_i1.p1	1.971	1.586	2.176	81.065	86.352	85.478	0.101	0.34	0.231	30.736	28.634	29.767	3.328	3.888	3.623	0	0	0
FAR1	TRINITY_DN141_c0_g1_i2.p1	24.61	23.242	36.148	0	0	0	25.294	37.003	7.195	0	1.696	19.043	7.056	7.742	28.614	0	0	0
FAR1	TRINITY_DN1510_c0_g1_i9.p1	0	13.435	16.562	0	0	0	11.777	16.677	58.596	0	0	85.371	15.713	0	19.144	18.929	9.695	10.528
FAR1	TRINITY_DN16229_c1_g1_i1.p1	0	0	0	0	0	0	27.846	27.377	25.477	0	0	0	0	0	0	0	0	0
FAR1	TRINITY_DN17401_c0_g1_i1.p1	0	0	0.063	0.129	0.078	0.086	1.374	1.208	1.471	38.367	36.126	34.078	18.161	20.045	19.801	0	0	0
FAR1	TRINITY_DN1900_c0_g1_i14.p1	15.577	11.634	14.715	0	0	0	67.062	65.249	67.671	8.537	6.696	8.138	0.56	0.505	0	0.59	0.332	0.48
FAR1	TRINITY_DN1900_c0_g1_i2.p1	6.456	3.565	5.77	0	0	0	45.585	45.168	48.573	2.228	1.419	2	1.84	1.851	1.432	0	0.241	0.066
FAR1	TRINITY_DN19081_c0_g1_i1.p1	0	0.013	0	6.51	6.844	6.464	0	0	0	0.061	0	0	0	0	0	0	0	0
FAR1	TRINITY_DN2469_c0_g1_i2.p1	0	0.393	0	76.822	79.308	76.943	1.397	1.358	1.471	6.761	6.774	6.948	3.52	3.433	3.775	0	0	0
FAR1	TRINITY_DN38241_c3_g1_i1.p1	0	0	0	0	0	0	0	0	0	1.183	0	0.284	703.808	748.616	634.152	0.311	0	0.571
FAR1	TRINITY_DN3944_c0_g1_i1.p1	2.779	3.019	2.05	47.553	47.543	48.784	3.114	2.914	2.511	23.426	23.305	25.767	77.204	85.063	85.152	0	0.05	0
FAR1	TRINITY_DN4228_c0_g1_i11.p1	3.613	4.047	1.126	17.443	18.286	17.268	1.623	2.314	0.023	3.228	2.102	3.612	2.4	2.659	1.011	0	0	0
FAR1	TRINITY_DN5436_c0_g1_i117.p1	0	0	0	9.524	9.282	8.984	0	0	0	0	0	0	0	0	0	0	0	0
FAR1	TRINITY_DN7320_c0_g2_i1.p1	89.746	92.385	81.95	0.094	0.035	0.104	4.05	4.359	4.9	28.212	26.472	28.354	0	0.05	0	0	0	0
FAR1	TRINITY_DN7965_c0_g1_i1.p1	74.018	72.543	65.337	0.06	0.07	0.078	16.483	17.08	15.87	23.548	22.587	26.095	0.24	0.05	0.337	0	0	0
FAR1	TRINITY_DN8035_c0_g1_i1.p1	19.91	20.02	21.459	0	0	0	3.301	3.151	2.781	5.073	2.682	4.586	0	0	0	0	0	0
FAR1	TRINITY_DN9486_c0_g1_i1.p1	1.579	1.408	0.886	53.514	50.878	47.231	2.841	4.185	2.719	35.948	32.467	34.431	0.4	0.135	0.27	0	0	0
FAR1	TRINITY_DN9722_c1_g1_i1.p1	0	0	0	0	0	0	0.203	0.213	0	0.148	0.121	0.129	8.336	12.303	10.482	62.954	72.927	72.639
G2-like	TRINITY_DN1017_c0_g1_i15.p1	3.563	1.751	0.924	14.145	15.186	13.281	27.604	27.14	19.553	1.74	1.799	0	0	0	0	131.963	137.013	129.259
G2-like	TRINITY_DN108037_c0_g1_i1.p1	0.164	0.381	0.455	0.146	0.157	0.095	3.325	2.716	2.365	101.492	100.653	107.725	614.332	620.13	621.109	3.25	3.16	3.565
G2-like	TRINITY_DN11759_c0_g1_i5.p1	0	0	0	0	0	0	0.031	0.055	0.1	3.838	2.872	6.276	20.977	23.327	17.138	0	0	0
G2-like	TRINITY_DN12375_c0_g1_i6.p1	0	0	0	0	0	0	0	0	0	22.216	17.985	25.724	42.626	47.008	33.94	0	0	0
G2-like	TRINITY_DN13606_c0_g1_i1.p1	22.929	25.741	23.053	0.026	0.07	0.069	2.755	3.127	3.374	0.078	0.104	0.043	0.096	0.084	0.067	0	0	0
G2-like	TRINITY_DN1612_c0_g1_i15.p1	0	0	0	0	0.627	0	0	0	2.912	0	1.28	0.922	0	0	0	15.878	10.798	8.221
G2-like	TRINITY_DN18154_c0_g1_i1.p1	0	0	0	0.026	0.087	0.035	20.244	20.041	22.434	0	0	0	0	0	0	0	0	0
G2-like	TRINITY_DN2707_c0_g1_i1.p1	0	0	0	0.833	0.714	1.364	0.179	0	0	12.748	12.89	17.75	13.137	14.575	11.982	0	0	0
G2-like	TRINITY_DN2707_c0_g1_i3.p1	0	0	0	19.118	14.898	14.403	1.085	0.213	0	0	0.519	0.457	4.64	2.676	1.769	0	0	0
G2-like	TRINITY_DN2732_c0_g1_i1.p1	0	0	0	0	0	0	0	0	0	6.109	5.251	9.388	37.01	37.482	28.614	0	0	0
G2-like	TRINITY_DN2732_c0_g1_i2.p1	0	0	0	0	0	0	0	0	0	6.892	6.246	11.629	25.937	28.023	19.666	0	0	0
G2-like	TRINITY_DN2857_c2_g1_i1.p1	3.992	3.019	3.492	21.17	20.402	21.6	2.646	2.093	1.995	9.468	9.352	11.172	12.145	12.64	11.358	0	0	0
G2-like	TRINITY_DN3206_c1_g1_i6.p1	3.714	2.575	2.986	25.267	24.633	24.103	2.365	1.034	1.633	0.635	0.588	0.328	0.384	0.37	0.741	0	0	0
G2-like	TRINITY_DN3321_c0_g1_i6.p1	0	0	0	11.38	11.633	14.092	4.222	5.488	4.8	0	0	0	0.128	0	0	0.526	0	0.265
G2-like	TRINITY_DN3365_c0_g1_i31.p1	22.79	14.856	17.169	10.229	9.578	10.054	22.305	22.26	23.612	3.585	3.547	3.422	0.016	0	0.017	0	0	0
G2-like	TRINITY_DN3365_c0_g1_i47.p1	16.537	10.936	16.347	0	0	0	15.484	18.652	19.298	2.132	0.874	2.25	0.608	0.673	0.657	0	0	0
G2-like	TRINITY_DN3706_c0_g1_i19.p1	0	0	0	0	0	0	0	0	0	0	0	0	0	0	0	5.569	4.371	1.373
G2-like	TRINITY_DN42116_c0_g1_i11.p1	26.492	35.98	33.972	8.021	4.362	6.809	1.615	1.982	1.548	2.358	1.799	1.629	0	0.724	1.281	0	0	0
G2-like	TRINITY_DN42116_c0_g1_i9.p1	26.113	15.617	17.397	4.543	9.561	6.265	0.601	0	0.532	3.141	3.979	3.621	1.52	1.784	1.079	0	0	0
G2-like	TRINITY_DN4611_c0_g1_i3.p1	2.754	1.256	3.226	24.7	23.501	25.372	1.405	1.295	0.547	0	3.114	1.422	0.624	0	0.27	0	0	0
G2-like	TRINITY_DN48514_c0_g1_i1.p1	13.745	15.376	17.093	0	0	0.06	4.612	5.409	3.513	30.535	32.026	27.112	0	0	0	0	0	0
G2-like	TRINITY_DN48514_c0_g1_i4.p1	13.745	15.376	17.093	0	0	0.06	4.612	5.409	3.513	30.535	32.026	27.112	0	0	0	0	0	0
G2-like	TRINITY_DN48514_c0_g1_i6.p1	18.811	13.626	17.258	0	0	0	3.161	5.757	3.998	35.269	29.465	28.362	0	0	0	0	0	0
G2-like	TRINITY_DN48514_c0_g1_i7.p1	8.313	12.078	10.312	0	0	0	4.784	0.134	3.806	15.994	20.58	14.647	0	0	0	0	0	0
G2-like	TRINITY_DN568_c1_g1_i2.p1	18.925	20.02	20.674	23.79	23.676	21.937	55.512	53.388	56.608	57.277	55.85	54.259	9.68	11.664	12.386	0	0	0
G2-like	TRINITY_DN5773_c0_g1_i7.p1	2.312	2.03	2.252	36.217	34.612	34.977	3.332	3.317	3.598	3.498	3.149	3.517	6.672	6.227	5.612	0	0	0
G2-like	TRINITY_DN6543_c0_g1_i1.p1	0.189	0.101	0.924	0	0	0	12.76	13.116	16.024	0.061	0	0	0	0	0	0	0	0
G2-like	TRINITY_DN6741_c0_g2_i5.p1	0	0	0	0	0	0	0	0	0	3.864	4.135	5.871	29.649	28.158	21.773	0	0	0
G2-like	TRINITY_DN6868_c0_g1_i1.p1	0	0	0	0	0	0	0	0	0	1.619	1.177	1.759	11.009	9.863	9.184	0	0	0
G2-like	TRINITY_DN6868_c0_g1_i2.p1	0	0.013	0	0	0	0	0	0	0.023	1.297	0.787	1.319	5.744	6.093	5.848	0	0	0
G2-like	TRINITY_DN9934_c0_g1_i4.p1	0	1.319	1.063	29.862	30.938	31.956	1.553	2.598	0.77	2.088	3.019	2.871	0.128	0	0	0	0	0
GATA	TRINITY_DN2289_c1_g1_i1.p1	0	0	0	78.119	80.788	79.291	4.082	2.795	3.39	8.963	8.616	11.078	3.376	5.133	3.96	0	0	0
GATA	TRINITY_DN553_c0_g1_i1.p1	80.234	71.896	80.052	0	0.044	0	1.974	1.95	1.41	3.394	5.597	4.664	1.248	1.969	1.112	0	0	0
GATA	TRINITY_DN581_c0_g1_i29.p1	0.189	0	0.253	0.275	0.087	0.198	0.101	0.103	0.116	0.122	0	0	0	0	0	2.924	4.263	2.671
GATA	TRINITY_DN581_c0_g1_i44.p1	0.088	0.025	0	0.026	0	0	0	0.008	0	0.017	0.043	0.017	0	0	0	3.314	2.165	3.176
GATA	TRINITY_DN581_c0_g1_i48.p1	0.088	0.025	0	0.026	0	0	0	0.008	0	0.017	0.043	0.017	0	0	0	3.314	2.165	3.176
GATA	TRINITY_DN581_c0_g1_i55.p1	0.088	0.025	0	0.026	0	0	0	0.008	0	0.017	0.043	0.017	0	0	0	3.314	2.165	3.176
GeBP	TRINITY_DN148225_c0_g1_i1.p1	0.152	0	0.089	2.654	2.403	2.511	50.072	50.411	49.875	1016.22	976.19	904.254	70.227	62.947	80.484	0	0	0.124
GeBP	TRINITY_DN150324_c0_g1_i1.p1	78.642	68.864	72.992	24.451	23.606	24.008	5.775	7.288	7.303	59.487	56.326	58.638	9.872	8.584	9.117	0	0	0
GeBP	TRINITY_DN167460_c0_g1_i1.p1	0	0	0	2.748	3.527	2.805	17.739	16.48	18.012	509.225	501.707	541.925	33.202	37.011	33.535	0.717	0.722	0.794
GeBP	TRINITY_DN21387_c0_g1_i7.p1	25.317	32.389	31.264	0	0.427	0.759	0.016	0	0	0	0.225	0	0	0	0	0	0	0
GeBP	TRINITY_DN2421_c0_g1_i1.p1	162.261	167.465	159.028	160.816	167.723	162.629	53.046	53.83	53.812	52.56	50.045	49.5	2.4	2.996	3.404	0	0	0.05
GeBP	TRINITY_DN300_c0_g1_i32.p1	1.617	0.799	0	0	0	0	2.092	3.798	5.47	82.582	77.313	73.578	2.432	3.72	3.573	0	0	2.862
GeBP	TRINITY_DN4676_c0_g1_i4.p1	62.193	57.192	58.644	0	0.087	0	69.911	73.801	74.682	42.153	42.043	44.371	0.016	0.017	0.051	0	0	0
GeBP	TRINITY_DN4676_c0_g1_i5.p1	0	0	0	7.729	6.539	6.809	0	0	0	0	0	0	29.489	25.717	31.884	5.457	6.486	6.219
GeBP	TRINITY_DN5200_c0_g1_i1.p1	3.424	2.41	0.405	232.202	247.405	235.801	0.453	0.379	0.177	1.175	0.433	0.379	0.112	0	0	0	0	0
GeBP	TRINITY_DN5200_c0_g1_i10.p1	2.956	1.611	1.999	231.069	216.99	246.148	0	0	0.416	0	0.277	0	0	0	0	0	0	0
GeBP	TRINITY_DN6780_c3_g1_i1.p1	0	0	0	0.644	0.784	0.803	53.311	58.316	56.801	273.652	261.767	293.838	9.152	10.839	9.858	0.605	0.191	0.538
GRAS	TRINITY_DN10227_c0_g1_i3.p1	0.783	1.878	1.139	0.919	1.045	1.924	4.05	4.059	4.091	5.848	5.035	3.914	25.633	24.994	27.704	0	0	0
GRAS	TRINITY_DN127208_c14_g1_i1.p1	3915.11	3510	3352.12	20.715	19.661	21.108	126.656	125.365	129.094	211.207	219.118	228.82	0.032	0.135	0.067	14.452	16.082	15.333
GRAS	TRINITY_DN127219_c0_g1_i1.p1	0.328	0.203	0.215	0	0	0	134.772	136.191	136.498	210.032	205.683	240.699	0.56	0.589	0.607	0.032	0.033	0
GRAS	TRINITY_DN149153_c0_g1_i1.p1	0	0	0.038	0	0	0	0.148	0.197	0.308	91.145	89.476	95.475	77.348	82.925	78.985	0	0	0.033
GRAS	TRINITY_DN16004_c0_g1_i2.p1	31.596	38.314	32.858	7.352	6.539	6.749	2.115	2.282	1.518	10.547	12.077	9.483	0.128	0.236	0.101	0	0	0
GRAS	TRINITY_DN189258_c0_g1_i1.p1	0	0	0	0.086	0.157	0.095	48.956	49.179	46.632	0	0	0	0	0	0	0	0	0
GRAS	TRINITY_DN1915_c0_g1_i33.p1	0	0	0	0.24	0.026	0	3.317	2.195	4.507	12.026	10.718	10.983	1.12	0.286	0	0	0	0.422
GRAS	TRINITY_DN221_c0_g1_i25.p1	0	0.14	0.152	3.118	3.204	3.858	5.143	6.017	4.954	1.871	1.479	1.483	0	0	0	36.154	42.174	39.888
GRAS	TRINITY_DN250_c0_g1_i10.p1	0	0	0	0	0	0	30.928	26.445	25.577	0	0	0	0	0	0	0	0	0
GRAS	TRINITY_DN250_c0_g1_i22.p1	0	0	0	0	0	0	57.205	61.806	60.098	0	0	0	0	0	0	0	0	0.273
GRAS	TRINITY_DN255_c0_g1_i4.p1	0.43	0.203	0.215	23.171	22.578	24.112	59.125	58.229	63.288	0.061	0.026	0.086	0	0	0	0	0	0
GRAS	TRINITY_DN255_c0_g2_i4.p1	14.452	15.795	16.271	0.876	0.488	1.087	28.618	28.254	27.033	10.138	9.585	10.5	0.064	0.067	0.034	0	0	0
GRAS	TRINITY_DN290_c0_g1_i5.p1	0.265	2.588	0.797	8.52	7.724	4.746	0	2.914	1.687	0.2	2.543	1.155	0.768	0	5.005	0	0	0
GRAS	TRINITY_DN290_c1_g2_i1.p1	0	0	0	0	0	0	54.856	56.176	52.949	0.044	0.035	0	0	0	0	0	0.075	0
GRAS	TRINITY_DN30358_c0_g1_i46.p1	0.783	0.457	0.557	2.783	3.744	3.495	30.616	30.315	29.236	11.574	11.601	11.31	0.08	0.067	0.084	0	0	0
GRAS	TRINITY_DN34058_c0_g2_i3.p1	892.575	1042.4	868.842	0.636	0.67	0.932	21.352	23.089	23.643	80.824	87.296	68.802	10.736	10.974	10.583	0	0.108	0
GRAS	TRINITY_DN4156_c0_g1_i32.p1	0	0	0	4.887	3.161	5.195	0	0	0	0	0	0	9.776	21.375	8.628	0	0	0
GRAS	TRINITY_DN4156_c0_g1_i39.p1	0	0	0	0	0	0	0	0	0	0	0	0	0	0	0	58.086	59.74	48.374
GRAS	TRINITY_DN4156_c0_g1_i7.p2	0	0	0	0	0	0	0	0	0	0	0	0	0	0	0	36.863	30.347	42.915
GRAS	TRINITY_DN4304_c0_g1_i1.p1	0	0	0	0	0	0	14.219	14.632	15.701	0	0	0	0	0	0	0	0	0
GRAS	TRINITY_DN5618_c0_g1_i1.p1	0.051	0	0	0	0	0	22.375	21.139	20.577	0	0	0	0	0	0	0	0	0.041
GRAS	TRINITY_DN5769_c0_g1_i101.p1	0	0	0	0	0	0	0.749	0	0	0	0	0	0	0	0	10.413	11.304	14.258
GRAS	TRINITY_DN66064_c2_g1_i1.p1	969.701	865.273	886.137	5.977	3.762	3.219	28.876	30.544	30.515	47.913	50.729	45.655	0	0	0	3.147	6.137	6.492
GRAS	TRINITY_DN670_c0_g1_i24.p1	4.081	1.852	2.606	0	0	0	29.82	29.951	33.435	4.22	3.504	4.647	0	0	0	0	0	0
GRAS	TRINITY_DN6880_c0_g1_i3.p1	0	0	0	0	0	0	23.413	21.731	23.258	1.54	3.011	4.172	0	0	0	0	0	0
GRAS	TRINITY_DN832_c0_g1_i1.p1	0	0	0	0	0	0	22.523	15.359	23.081	0	0	0	0	0.034	0	10.134	0.846	25.671
GRAS	TRINITY_DN832_c0_g1_i14.p1	0	0	0	0.301	0.261	0.311	8.71	0.008	0.008	0.07	0	0	0.304	0.337	0.388	12.428	18.653	30.559
GRAS	TRINITY_DN832_c0_g1_i2.p2	0	0	0	0	0	0	51.422	52.188	58.781	0	0	0	0	0	0	0	0	0
GRAS	TRINITY_DN832_c0_g1_i6.p1	1.794	1.357	2.493	0	0	0	78.144	91.481	79.574	1.592	1.263	1.543	0.16	0.05	0.051	43.061	54.482	25.341
GRAS	TRINITY_DN832_c0_g1_i8.p1	0	0	0	0.112	0.009	0.207	48.23	59.255	54.806	0	0	0	0.048	0.151	0.051	16.842	11.387	0
GRF	TRINITY_DN1115_c0_g1_i77.p1	1.352	0	0	0	0	0	0	0	0.062	0	0	0	0.304	0	0	17.296	11.255	14.258
GRF	TRINITY_DN1637_c0_g2_i1.p1	0	0	0	29.922	30.964	27.193	5.76	4.864	4.931	0.044	0	0	0.192	0.185	0.202	0	0	0
GRF	TRINITY_DN3484_c0_g1_i3.p1	0	0	0.139	0	0	0	6.501	2.953	4.237	3.307	2.37	2.448	31.425	28.343	28.463	81.39	76.684	73.218
HB-other	TRINITY_DN108067_c2_g1_i1.p1	1126.34	1149.46	985.181	0.567	0.636	0.44	13.954	14.064	15.762	54.509	53.514	56.302	3.808	4.915	4.752	0.239	0.075	0.141
HB-other	TRINITY_DN11858_c0_g1_i27.p1	0	0	0.089	0.472	0	1.139	18.863	13.771	18.012	0.566	0	0.603	0	1.229	0	0	0	0
HB-other	TRINITY_DN32461_c0_g1_i4.p1	439.295	396.371	465.938	19.53	21.673	20.875	5.877	6.372	6.394	0.531	0.727	0.31	0.032	0	0	0.582	0.108	0.149
HB-other	TRINITY_DN6020_c0_g2_i2.p1	70.746	70.627	74.978	7.395	6.609	6.041	12.276	12.54	11.356	12.148	12.094	11.155	1.264	1.111	0.708	0	0	0
HB-other	TRINITY_DN717_c0_g1_i12.p1	0	0	0	24.7	25.53	23.042	0	0	0	0	0	0	0	0	0	0	0	0
HB-other	TRINITY_DN717_c0_g1_i15.p1	0	0	0	26.873	24.407	26.424	0.039	0.071	0	0	0.043	0	0	0	0	0	0	0
HB-PHD	TRINITY_DN11493_c0_g1_i1.p1	17.308	18.244	16.36	0	0	0	7.289	7.091	6.61	47.548	51.62	46.423	14.913	14.946	16.094	0	0	0
HB-PHD	TRINITY_DN127080_c3_g1_i1.p1	97.781	91.649	96.449	0.026	0.026	0.035	110.415	117.073	118.925	1212.27	1156.67	1228.62	1.248	1.38	2.106	0	0	0.074
HB-PHD	TRINITY_DN127847_c0_g1_i1.p1	207.172	200.438	196.454	0	0.035	0	1.748	1.864	2.103	11.365	10.822	10.94	0.16	0.101	0.236	0	0	0
HB-PHD	TRINITY_DN14558_c0_g1_i1.p1	0	0	0	0.086	0.061	0.198	4.917	4.643	4.245	33.416	31.039	34.104	0	0.05	0	0	0	0
HB-PHD	TRINITY_DN148667_c0_g1_i1.p1	87.422	90.127	91.249	0	0.035	0.035	49.385	49.274	51.185	148.97	151.39	140.242	0	0	0	0	0.041	0.074
HB-PHD	TRINITY_DN21923_c0_g1_i1.p1	31.103	28.875	31.454	0	0	0	3.122	3.198	3.528	0.104	0.225	0.31	0.048	0	0.185	0	0	0
HB-PHD	TRINITY_DN22388_c0_g1_i1.p1	29.233	34.686	36.844	0	0	0	0.632	0.355	0.963	1.314	1.773	1.828	0	0	0	0	0	0.24
HB-PHD	TRINITY_DN261_c0_g1_i4.p1	0	0	0.076	0	0	0	31.888	31.199	29.776	0	0	0	0	0	0	0	0	0
HB-PHD	TRINITY_DN29125_c0_g1_i1.p1	67.044	62.419	61.099	0	0	0	26.956	23.911	23.72	3.846	5.078	4.345	2.16	2.424	2.005	1.625	2.795	2.489
HB-PHD	TRINITY_DN5274_c0_g1_i7.p1	0	0	0	24.331	21.621	20.97	0.515	0	0.285	0	0.433	0.302	0	0	0	0	0	0
HB-PHD	TRINITY_DN5307_c0_g1_i2.p1	7.251	8.83	7.326	0.12	0	0	6.275	6.404	4.461	39.603	42.017	41.793	0	0	0.253	0	0	0
HB-PHD	TRINITY_DN6046_c0_g1_i1.p1	0.581	0.736	0.455	0.052	0.087	0.035	0.055	0.032	0.031	182.342	182.827	183.82	151.975	149.238	172.58	0.08	0.149	0
HB-PHD	TRINITY_DN67621_c0_g2_i2.p1	0.088	0	0	35.633	34.107	34.528	0.304	0.221	0.062	0.383	0.26	0	0	0	0	0	0	0
HB-PHD	TRINITY_DN8107_c0_g1_i3.p1	64.909	66.085	69.727	0	0	0	118.867	121.306	120.089	216.132	214.585	205.966	0	0	0	0	0	0
HB-PHD	TRINITY_DN8107_c0_g1_i6.p1	7.782	7.536	6.263	0	0	0	29.087	28.814	29.367	0	0.242	0	0	0	0.101	0.127	0.083	0
HB-PHD	TRINITY_DN9206_c0_g1_i2.p1	12.583	12.167	11.957	1.494	1.376	1.294	6.899	7.233	6.949	26.184	24.413	24.164	14.433	13.616	17.206	0	0	0
HB-PHD	TRINITY_DN94108_c0_g1_i3.p1	7.82	6.737	7.275	0.447	0.157	0.259	57.908	59.461	58.658	6.187	5.433	3.845	5.168	6.278	5.039	0	0	0
HD-ZIP	TRINITY_DN10785_c0_g1_i4.p1	0.505	0.825	0.848	1.941	3.979	3.573	7.016	7.225	7.897	0.226	0.009	0	0	0	0	0	0	0.207
HD-ZIP	TRINITY_DN17230_c2_g1_i1.p1	0	0	0	0.043	0	0.052	70.793	70.61	69.081	0	0	0	0	0	0	0	0	0
HD-ZIP	TRINITY_DN1839_c0_g3_i1.p1	0.935	0.672	0.962	0	0	0	8.928	8.354	9.198	5.926	6.099	5.362	3.52	3.248	3.438	2.071	2.297	2.415
HD-ZIP	TRINITY_DN188831_c0_g1_i1.p1	0	0.063	0	0.043	0.017	0.095	169.93	164.476	157.514	0	0.052	0	0	0	0	0	0	0
HD-ZIP	TRINITY_DN2044_c0_g1_i2.p1	0.682	0.14	0.152	22.02	24.625	24.975	0.375	0.632	0.308	1.819	0.96	1.526	0	0	0	0	0	0
HD-ZIP	TRINITY_DN21363_c0_g1_i1.p1	0	0.19	0.759	0	0	0	74.063	82.716	77.278	0.07	0	0.103	0.16	0.808	0.893	2.772	3.143	3.672
HD-ZIP	TRINITY_DN2342_c0_g2_i2.p1	0	0	0	0	0	0	0	0	0	0	0	0	0	0	0	11.767	9.554	12.315
HD-ZIP	TRINITY_DN243_c0_g1_i3.p1	0	0	0	0	0	0	56.823	30.141	41.455	0	0	0	0	0	0	0	0	0.008
HD-ZIP	TRINITY_DN243_c0_g1_i4.p1	0	0	0	0	0	0	259.695	265.18	239.422	0	0	0	0	0	0	0	0	0.008
HD-ZIP	TRINITY_DN243_c0_g1_i5.p1	0	0	0	0	0	0	283.841	320.424	290.684	0	0	0	0	0	0	0	0	0.008
HD-ZIP	TRINITY_DN26234_c2_g2_i1.p1	1.213	1.015	1.151	30.222	30.145	31.266	1.881	2.14	2.119	15.507	17.241	15.776	0.08	0	0	0	0	0
HD-ZIP	TRINITY_DN3159_c1_g1_i1.p1	3.196	3.438	2.657	17.993	17.389	18.735	4.714	5.172	5.508	30.544	34.171	31.828	9.888	10.587	13.094	0	0	0
HD-ZIP	TRINITY_DN33463_c0_g1_i1.p1	0	0	0	0	0	0	14.454	15.951	14.029	0	0	0	0	0	0	0	0	0
HD-ZIP	TRINITY_DN46953_c2_g1_i1.p1	0	0	0	0	0	0	295.29	295.74	286.901	0	0	0	0	0	0	0.104	0.224	0.265
HD-ZIP	TRINITY_DN5430_c0_g2_i1.p1	0	0	0	0	0.026	0.026	135.748	132.014	133.47	0.174	0.121	0.233	0.048	0	0	0	0	0.066
HD-ZIP	TRINITY_DN6732_c0_g1_i2.p1	7.024	7.574	7.541	0.009	0	0	5.026	5.528	5.115	5.343	5.467	5.155	3.44	3.972	4.162	1.06	0.713	0.992
HD-ZIP	TRINITY_DN6732_c0_g1_i3.p1	7.024	7.574	7.541	0.009	0	0	5.026	5.528	5.115	5.343	5.467	5.155	3.44	3.972	4.162	1.06	0.713	0.992
HD-ZIP	TRINITY_DN6990_c0_g1_i11.p1	0	0	0	25.207	21.664	25.622	0	0	0.131	0	0.268	0	0	0	0	0	0	0
HD-ZIP	TRINITY_DN8410_c0_g2_i1.p1	2.198	1.89	1.189	33.254	32.087	32.992	4.074	4.746	4.538	3.829	4.844	4.164	3.488	3.905	3.606	0	0	0
HSF	TRINITY_DN1143_c0_g1_i1.p1	0	0	0	0	0.496	0.501	0	0.126	0	0	0	0	4.032	5.352	4.668	82.943	84.829	76.32
HSF	TRINITY_DN1143_c0_g1_i10.p1	0	0	0	0	0.496	0.501	0	0.126	0	0	0	0	4.032	5.352	4.668	82.943	84.829	76.32
HSF	TRINITY_DN1143_c0_g1_i12.p1	0	0	0	0	0.496	0.501	0	0.126	0	0	0	0	4.032	5.352	4.668	82.943	84.829	76.32
HSF	TRINITY_DN1143_c0_g1_i13.p1	0	0	0	0	0.122	0.164	0	0.174	0	0	0	0	2.048	2.373	4.196	33.668	40.382	51.244
HSF	TRINITY_DN1143_c0_g1_i2.p1	0	0	0	0	0.496	0.501	0	0.126	0	0	0	0	4.032	5.352	4.668	82.943	84.829	76.32
HSF	TRINITY_DN1143_c0_g1_i4.p1	0	0	0	0	0.122	0.164	0	0.174	0	0	0	0	2.048	2.373	4.196	33.668	40.382	51.244
HSF	TRINITY_DN12985_c1_g2_i1.p1	0	0.101	0	0	0	0	113.474	110.188	117.146	0.287	0.13	0.198	0	0	0	0.207	0	0
HSF	TRINITY_DN13110_c0_g2_i1.p1	74.485	75.105	71.904	0	0.209	0	2.927	2.661	2.85	7.51	8.858	6.302	0	0	0	0	0	0
HSF	TRINITY_DN13423_c0_g2_i1.p1	176.284	208.773	155.612	0	0	0	5.299	4.351	3.767	15.385	13.859	15.81	0	0	0	0	0.664	0.248
HSF	TRINITY_DN167516_c0_g1_i1.p1	0	0	0.253	0.043	0	0	681.266	682.052	689.701	2.184	2.206	2.233	0.704	0.438	0.32	0	0	0.025
HSF	TRINITY_DN17734_c0_g4_i1.p1	609.553	761.204	567.322	0.421	0	0	13.127	12.5	13.305	61.506	52.632	52.199	0	0	0	0.303	0	0
HSF	TRINITY_DN188704_c0_g1_i1.p1	0	0	0	0	0	0	136.473	149.267	135.073	0	0	0	0	0	0	0	0	0.24
HSF	TRINITY_DN21446_c0_g1_i1.p1	0	0	0	0	0.026	0	0	0	0	0.035	0.035	0.078	32.177	34.537	38.321	0	0	0
HSF	TRINITY_DN2378_c0_g1_i8.p1	0	0.241	0	0.026	0	0	0.179	0	0	1.244	0.58	0.897	39.986	39.552	41.624	0.319	0	0
HSF	TRINITY_DN430_c0_g2_i7.p1	334.187	323.055	350.042	6.175	4.911	4.47	16.092	15.619	12.265	52.934	49.267	49.181	15.761	17.336	13.583	0	0	0
HSF	TRINITY_DN4609_c0_g1_i2.p1	0	0	0	23.24	25.051	24.483	1.576	1.208	0.878	0.044	0.043	0.043	0	0.101	0	0	0	0
HSF	TRINITY_DN4609_c0_g2_i3.p1	0.025	0	0	24.039	25.191	21.868	1.264	1.082	0.894	0	0	0	0	0	0	0	0	0
HSF	TRINITY_DN4609_c0_g2_i7.p1	0	0	0	34.542	31.312	33.579	1.139	2.298	2.18	0.261	0.216	0.259	0	0	0.067	0.056	0.108	0
HSF	TRINITY_DN61076_c0_g1_i10.p1	0.354	0.546	1.62	21.883	21.403	20.729	5.159	5.788	4.36	12.487	17.708	14.052	5.008	2.895	3.876	0	0	0
HSF	TRINITY_DN7240_c0_g1_i1.p1	6.38	7.041	7.06	76.445	76.513	76.011	6.204	6.838	5.585	1.619	1.064	2.207	0.16	0.084	0.169	0	0	0
HSF	TRINITY_DN7442_c0_g1_i1.p1	0.038	0	0	0.026	0.026	0.06	116.487	116.979	107.331	1.445	1.713	1.302	5.632	4.645	6.505	1.004	1.028	0.811
HSF	TRINITY_DN927_c0_g1_i5.p1	1.642	2.461	2.568	2.061	1.585	1.553	18.644	19.244	17.796	9.703	8.841	7.672	0.448	0.421	0.455	0	0	0
LBD	TRINITY_DN1211_c0_g1_i1.p1	1.402	1.738	2.1	18.035	18.625	18.002	1.655	1.895	1.125	4.664	4.248	4.216	6.432	7.86	6.555	0	0	0
LBD	TRINITY_DN1211_c0_g1_i7.p1	4.144	4.174	4.125	11.921	12.295	11.262	3.239	3.245	3.528	14.289	14.075	12.974	30.241	25.549	34.159	0	0	0
LBD	TRINITY_DN12897_c0_g1_i89.p1	0	0	0	0	0	0	0	0	0	0	0	0	0	0	0	4.884	7.697	3.068
LBD	TRINITY_DN13641_c0_g1_i2.p1	17.825	16.759	20.813	0.026	0.044	0	15.242	15.359	15.154	2.985	2.872	3.474	0	0	0	0	0.017	0
LBD	TRINITY_DN2789_c0_g1_i3.p1	0	0	0.202	0	0	0	0	0.292	0	0.113	0	0.138	2.096	0.707	1.618	31.421	36.891	32.048
LBD	TRINITY_DN2789_c0_g1_i37.p1	0	0	0	0.301	0	0	0	0	0	0.017	0	0.103	0.368	0.269	1.095	37.874	43.542	45.711
LBD	TRINITY_DN2789_c0_g1_i9.p1	0	0.292	0	0	0	0	0.32	0	0.501	0	0.234	0.078	0	1.279	0.624	26.769	27.809	32.362
LSD	TRINITY_DN11195_c2_g1_i1.p1	0.543	0.355	0.873	12.599	16.527	16.699	1.584	0.766	0.431	30.457	29.499	33.474	189.353	207.725	189.381	0	0	0
LSD	TRINITY_DN127186_c0_g1_i1.p1	0.493	0.089	0.089	54.673	55.04	56.706	0.07	0.071	0.308	0.522	0.476	0.595	0	0	0	0	0	0
LSD	TRINITY_DN16737_c0_g1_i3.p1	0.43	0.723	0.19	73.104	73.935	72.818	0.148	0.75	0.508	1.671	2.526	2.793	0.576	0.454	0.354	0	0	0
M-type_MADS	TRINITY_DN100877_c0_g1_i1.p1	0	0	0	0	0	0	64.51	67.768	67.024	0	0	0	0	0	0	0	0	0
M-type_MADS	TRINITY_DN101389_c0_g1_i1.p1	34.539	34.33	32.833	56.932	59.873	59.287	9.919	9.902	9.568	11.382	11.445	13.681	0.56	0.438	0.539	0	0	0
M-type_MADS	TRINITY_DN10787_c0_g2_i2.p1	2.148	1.497	2.012	14.102	14.124	14.308	1.381	1.042	1.749	1.036	0.727	1.026	0	0	0	0	0	0
M-type_MADS	TRINITY_DN107877_c11_g1_i1.p1	2962.34	3306.44	3172.53	5.213	4.119	4.246	164.904	178.65	164.717	768.275	796.754	681.055	86.356	86.089	112.217	0.605	0.39	0.844
M-type_MADS	TRINITY_DN109781_c0_g1_i1.p1	25.418	28.228	27.899	0.026	0.052	0	1.53	1.358	1.471	5.091	6.955	4.095	0	0	0	0	0	0
M-type_MADS	TRINITY_DN1098_c21_g1_i1.p1	286.989	189.578	252.327	0.155	0.496	0.181	2.895	2.748	3.313	11.443	11.774	12.431	1.44	0.842	2.882	0	0	0
M-type_MADS	TRINITY_DN11360_c3_g1_i1.p1	1029.71	1098.45	1123.27	0.79	0.592	0.613	34.706	31.381	31.155	77.039	79.934	90.087	8.16	11.159	9.555	0.127	0.124	0.116
M-type_MADS	TRINITY_DN11995_c1_g1_i1.p1	172.254	194.437	188.901	0	0	0.242	3.02	3.324	3.397	13.097	10.026	9.164	1.696	1.027	0.876	0	0	0
M-type_MADS	TRINITY_DN12393_c0_g3_i3.p1	16434.7	16932.9	18174.8	7.145	6.47	5.204	141.281	159.841	165.68	928.749	898.038	929.539	126.566	126.197	114.306	2.366	2.787	1.977
M-type_MADS	TRINITY_DN128164_c0_g1_i1.p1	1389.3	802.867	1483.51	0	0.34	1.165	16.81	15.777	10.03	88.943	50.253	66.5	7.184	8.129	6.64	0	0	0
M-type_MADS	TRINITY_DN1459_c0_g1_i1.p1	0.126	0.558	0.114	62.197	63.678	53.712	1.99	1.066	1.61	1.009	1.946	2.966	1.504	1.346	2.41	0	0	0
M-type_MADS	TRINITY_DN148414_c0_g1_i2.p1	26934.3	25188.4	26282.4	10.821	11.59	10.166	350.974	387.513	374.934	1813.87	1498.36	1765.7	270.348	269.04	240.409	1.609	2.297	0.67
M-type_MADS	TRINITY_DN148414_c3_g1_i1.p1	414.471	357.614	540.537	0	0.087	0.095	2.263	2.914	2.442	13.349	11.886	13.819	1.072	1.044	2.022	0	0.241	0.24
M-type_MADS	TRINITY_DN1567_c0_g1_i8.p1	38.026	16.036	36.983	2.207	2.36	2.416	7.297	9.255	9.283	6.283	7.604	7.888	8.48	6.867	8.106	0	0	0
M-type_MADS	TRINITY_DN167401_c88_g1_i1.p1	90180	91258.3	91678.9	46.231	44.931	42.234	896.235	920.297	858.725	3992.68	3968.24	3722.41	516.248	505.882	627.462	11.52	14.141	13.026
M-type_MADS	TRINITY_DN167657_c0_g1_i1.p1	10750.9	9521.92	12257.5	6.029	4.537	3.952	104.054	109.082	120.859	617.93	523.317	499.002	70.179	57.612	83.13	1.099	1.675	1.588
M-type_MADS	TRINITY_DN167790_c6_g1_i1.p1	137.904	156.174	135.001	1.022	1.785	1.269	1256.16	1325.6	1235.53	1937.73	1879.31	1898.5	25.329	24.539	25.935	0	0.083	0.232
M-type_MADS	TRINITY_DN1868_c0_g1_i6.p1	0.366	0.482	0.316	14.093	15.229	12.927	0.851	0.6	0.686	0.583	0.45	0.784	0	0.101	0.135	0	0	0
M-type_MADS	TRINITY_DN188808_c0_g1_i1.p1	2932.99	3042.07	2747.55	0.378	0.583	0.138	30.273	26.777	27.518	146.629	138.241	132.087	21.873	14.575	24.3	0.406	0.199	0
M-type_MADS	TRINITY_DN189748_c0_g1_i1.p1	123.54	146.671	131.256	0.077	0.078	0	1.108	0.884	0.932	0.479	0.614	0.733	0.032	0	0.034	0.032	0.05	0.025
M-type_MADS	TRINITY_DN1937_c0_g1_i1.p1	9.399	5.506	8.224	0.541	0.549	0.811	3.028	3.072	2.997	2.019	1.661	2.44	0.256	0.555	0.91	0	0	0
M-type_MADS	TRINITY_DN2091_c2_g1_i10.p1	35615.6	30996.4	32424	21.806	19.775	21.264	351.988	436.179	460.232	2094.8	1571.88	2351.68	285.341	321.973	244.301	7.688	6.511	4.747
M-type_MADS	TRINITY_DN2204_c0_g1_i1.p1	25.898	26.579	27.127	0.215	0.139	0.388	4.207	3.696	4.384	5.334	4.827	5.009	0.064	0	0	0	0	0
M-type_MADS	TRINITY_DN2298_c0_g2_i6.p1	3.499	2.816	4.631	13.372	13.697	13.687	1.764	1.785	1.78	13.349	12.293	14.095	31.713	30.969	30.316	0	0	0
M-type_MADS	TRINITY_DN2298_c0_g2_i7.p2	2.463	2.626	3.568	42.538	41.996	41.967	4.175	4.414	3.867	5.917	5.71	6.526	0	0	0.135	0	0	0
M-type_MADS	TRINITY_DN23316_c0_g1_i2.p1	468.831	306.029	475.225	0.395	0.218	0.509	5.572	7.873	6.179	23.878	20.355	29.06	6.512	5.655	2.258	0	0	0.017
M-type_MADS	TRINITY_DN33064_c0_g1_i1.p2	255.317	323.207	247.431	0	0	0	4.082	4.304	4.499	21.772	16.143	12.354	1.664	1.077	2.427	0	0	0
M-type_MADS	TRINITY_DN331_c0_g1_i2.p1	0.947	1.662	1.986	0.198	0.209	0	7.516	7.896	6.779	0	0	0	0	0	0	132.194	136.076	146.428
M-type_MADS	TRINITY_DN3375_c0_g1_i4.p1	3.019	3.755	2.1	19.212	17.354	18.304	36.415	32.51	31.509	4.125	2.024	4.129	0.944	0	0	0	0	0
M-type_MADS	TRINITY_DN382_c2_g1_i7.p1	0	0	0	0	0	0	0	0	0	0	0	0	0	0	0	5.728	1.866	13.158
M-type_MADS	TRINITY_DN3899_c0_g1_i6.p1	0.442	0.482	0.24	31.742	32.148	31.326	0.968	0.908	1.063	1.427	0.891	1.069	0.032	0.05	0.051	0	0	0
M-type_MADS	TRINITY_DN4198_c1_g1_i1.p1	3.209	3.299	2.556	55.094	58.68	57.449	33.746	32.455	33.289	59.852	57.667	59.207	0.08	0.219	0.371	0	0	0
M-type_MADS	TRINITY_DN48662_c0_g1_i7.p1	0.379	0	0.291	0.704	0.749	1.217	0.46	0.766	0.693	14.672	13.366	15.991	9.92	9.324	9.201	0	0	0
M-type_MADS	TRINITY_DN4949_c1_g1_i4.p1	364.494	382.429	340.578	0.086	0.009	0.198	4.089	2.827	4.299	16.795	17.803	14.466	2.16	2.289	2.039	0	0.041	0
M-type_MADS	TRINITY_DN4949_c1_g1_i5.p1	364.494	382.429	340.578	0.086	0.009	0.198	4.089	2.827	4.299	16.795	17.803	14.466	2.16	2.289	2.039	0	0.041	0
M-type_MADS	TRINITY_DN5237_c0_g1_i6.p1	26.997	19.36	23.622	4.019	2.891	2.287	7.172	11.047	7.989	10.077	5.087	5.25	4.72	10.755	4.449	0	0	0
M-type_MADS	TRINITY_DN58184_c0_g1_i1.p1	795.35	941.863	672.337	0.919	0.192	0.233	6.204	12.39	6.31	30.683	28.738	15.362	1.536	1.952	5.106	0	0	0.48
M-type_MADS	TRINITY_DN6583_c0_g1_i2.p1	22.803	19.22	23.318	0	0.165	0	1.498	2.156	0.247	5.047	4.767	4.948	0.496	0.791	0.826	0	0	0
M-type_MADS	TRINITY_DN672_c0_g1_i132.p1	5.849	3.958	5.63	11.234	13.044	11.797	7.906	7.983	10.131	0	0	0	0	0	0	0	0	0
M-type_MADS	TRINITY_DN74556_c0_g1_i1.p1	141.997	99.68	169.112	0	0	0.173	2.131	1.666	2.404	10.86	5.96	11.259	2.992	0.959	0.522	0	0	0
M-type_MADS	TRINITY_DN7630_c0_g1_i3.p1	9.664	9.566	11.159	8.657	9.213	8.725	16.397	16.962	18.189	13.836	15.52	15.319	3.584	4.124	3.926	0	0	0
M-type_MADS	TRINITY_DN78120_c0_g1_i1.p1	395.736	540.15	311.287	0.198	0	0	3.645	5.709	4.191	18.074	14.715	7.966	1.328	1.414	1.314	0	0.282	0
M-type_MADS	TRINITY_DN804_c0_g2_i2.p1	0	0.216	0	1.443	1.193	1.778	25.778	26.327	26.309	0.94	0.632	0.629	4.848	4.729	4.769	0	0	0
M-type_MADS	TRINITY_DN8132_c0_g1_i2.p1	0	0	0	0	0	0.052	30.71	33.758	28.374	0	0	0	0	0	0	0.582	0.763	0.356
M-type_MADS	TRINITY_DN8608_c0_g1_i1.p1	0	0.025	0	0	0	0	15.624	17.428	13.967	2.602	2.82	2.181	0.368	0.168	0.135	0.08	0.348	0
M-type_MADS	TRINITY_DN8724_c0_g1_i17.p1	9.336	10.073	8.616	0	0	0	12.065	12.595	13.636	14.828	14.905	15.198	4.624	3.72	3.455	0	0	0
M-type_MADS	TRINITY_DN8724_c0_g1_i20.p2	14.566	17.305	17.41	0	0	0	23.585	18.122	19.083	19.031	23.764	20.638	5.008	7.136	6.201	0.135	0.058	0.025
M-type_MADS	TRINITY_DN8724_c0_g1_i5.p2	14.566	17.305	17.41	0	0	0	23.585	18.122	19.083	19.031	23.764	20.638	5.008	7.136	6.201	0.135	0.058	0.025
M-type_MADS	TRINITY_DN8844_c0_g1_i1.p1	11.218	10.923	12.703	13.243	14.089	14.265	25.333	26.082	27.018	22.442	24.447	22.44	6.272	5.218	6.623	0	0	0
M-type_MADS	TRINITY_DN914_c1_g1_i4.p1	2.666	0.888	6.402	0	2.438	0	0	0	0	1.871	0	0.681	6.304	35.345	0	54.804	25.769	13.109
MIKC_MADS	TRINITY_DN1044_c0_g1_i2.p1	2.754	3.007	5.086	2.594	2.908	4.893	4.956	6.467	5.616	10.66	9.403	8.103	4.864	2.339	4.533	0	0	0
MIKC_MADS	TRINITY_DN10471_c0_g1_i1.p1	44.14	51.749	53.128	163.642	163.579	147.578	123.44	126.21	129.287	14.793	9.784	9.819	0	0	0	0.287	0.547	0.38
MIKC_MADS	TRINITY_DN111947_c0_g1_i1.p1	0	0	0	0	0	0	163.999	160.544	191.45	194.29	199.723	217.622	87.236	88.345	97.909	1.745	1.418	0.538
MIKC_MADS	TRINITY_DN113_c0_g1_i2.p1	0	0	0	0	0	0	319.164	316.318	316.839	0	0	0	0	0	0	0	0	0
MIKC_MADS	TRINITY_DN13084_c0_g1_i1.p1	0	0	0	0	0	0	185.211	179.432	189.254	0.2	0	0	0	0	0	0	0	0
MIKC_MADS	TRINITY_DN13084_c0_g1_i2.p1	11.458	12.103	10.944	0	0	0	143.107	139.634	148.986	0	0.156	0	0.096	0	0.101	0	0	0.074
MIKC_MADS	TRINITY_DN148815_c0_g1_i2.p1	0	0.228	0	0.086	0	0	363.624	400.866	402.591	24.331	19.456	23.086	2.384	0.606	1.989	0.064	0	0.108
MIKC_MADS	TRINITY_DN16877_c0_g3_i1.p1	47.905	42.716	46.396	5.977	4.728	4.444	6.267	5.867	6.772	0.078	0.147	0.147	0	0	0	0	0	0
MIKC_MADS	TRINITY_DN16877_c0_g4_i1.p1	0	0	0.266	0	0	0	102.353	102.804	104.866	57.799	51.732	49.242	8.704	11.293	11.931	0	0	0
MIKC_MADS	TRINITY_DN1776_c0_g2_i1.p1	0	0	0.152	0	0	0	121.434	115.06	109.704	77.022	75.219	71.931	23.761	22.924	30.047	0	0.149	0.554
MIKC_MADS	TRINITY_DN2151_c0_g1_i14.p1	0.682	1.053	0.772	0	0	0	76.318	73.611	72.971	101.448	103.144	116.742	20.145	19.002	17.509	0.167	0	0.19
MIKC_MADS	TRINITY_DN2619_c0_g1_i2.p1	0	0.063	0	0	0	0	160.128	155.348	162.368	3.255	2.604	2.914	0	0	0	0	0	0
MIKC_MADS	TRINITY_DN2619_c0_g1_i3.p1	0	0	0	0	0	0	52.476	48.706	48.126	0.627	0.83	0.888	0	0	0.185	0	0	0
MIKC_MADS	TRINITY_DN40060_c0_g1_i1.p1	0	0	0.063	0	0	0	60.475	58.584	57.957	183.099	179.22	184.716	143.895	150.585	147.622	0.422	0.473	0.248
MIKC_MADS	TRINITY_DN4648_c0_g1_i1.p1	0	0	0	0	0	0.06	11.683	10.905	9.692	74.863	75.392	84.242	54.114	55.104	52.46	0.12	0.232	0.141
MIKC_MADS	TRINITY_DN4648_c0_g1_i2.p1	0	0	0	0	0	0.06	11.683	10.905	9.692	74.863	75.392	84.242	54.114	55.104	52.46	0.12	0.232	0.141
MIKC_MADS	TRINITY_DN4648_c0_g1_i3.p1	0	0	0	0	0	0	9.685	10.194	11.209	75.011	76.413	80.026	47.698	55.356	46.022	0	0	0
MIKC_MADS	TRINITY_DN6755_c0_g1_i1.p1	1.276	2.207	1.202	0	0.104	0	106.341	108.466	107.57	128.903	121.138	135.561	44.466	53.791	47.91	0	0	0
MYB	TRINITY_DN100575_c4_g1_i1.p1	1975.37	1904.63	1874.99	8.631	10.397	10.994	122.098	120.319	118.733	645.663	657.12	642.469	0	0.034	0	0.064	0.448	0.116
MYB	TRINITY_DN108331_c1_g1_i1.p1	1.036	1.84	1.164	1.512	0.575	1.122	520.545	547.922	505.916	11.809	13.279	11.129	0.448	0.774	1.163	0	0.166	0.099
MYB	TRINITY_DN11094_c1_g2_i2.p1	0	0	0	0	0	0	27.268	25.924	26.44	0	0	0	0	0	0	0	0	0
MYB	TRINITY_DN1273_c0_g1_i19.p1	0	0	0	0	0	0	0	0	0	0	0	0	0	0	0	14.109	12.25	11.736
MYB	TRINITY_DN130995_c0_g1_i1.p1	0	0	0	0	0	0	14.016	15.043	15.778	0	0	0	0	0	0	0	0.108	0
MYB	TRINITY_DN148298_c0_g1_i1.p1	0	0	0	0	0	0	545.8	548.909	554.135	0.505	0.26	0.284	0	0	0	0	0	0
MYB	TRINITY_DN1485_c1_g1_i1.p1	104.414	110.806	105.989	13.664	14.733	13.35	236.587	244.294	235.632	64.882	67.399	64.595	0.208	0.202	0.185	0.032	0	0
MYB	TRINITY_DN155287_c0_g1_i1.p1	0	0	0	0	0	0	0	0	0	77.187	80.557	76.509	3.968	5.436	3.657	0	0	0
MYB	TRINITY_DN1638_c0_g1_i1.p1	0.063	0	0	0	0.009	0	1.311	1.374	1.325	0.27	0	0	13.025	15.198	14.038	0.319	0	0.108
MYB	TRINITY_DN1638_c0_g1_i12.p1	0.379	0.33	0.139	0	0.009	0	15.889	13.764	16.787	3.655	3.703	4.457	0	0	0	0	0.481	0.289
MYB	TRINITY_DN1638_c0_g1_i5.p1	0	0	0	0	0.009	0	18.59	19.56	17.75	0.122	0.052	0.147	0	0	0	0.056	0	0
MYB	TRINITY_DN167469_c0_g1_i1.p1	4.813	7.13	4.213	353.967	372.184	361.08	9.092	5.804	5.37	10.155	10.692	8.81	0.672	0.656	0	0	0	0
MYB	TRINITY_DN167556_c0_g1_i1.p1	0.177	0.051	0.164	1.692	1.454	1.458	262.419	283.682	245.932	0.052	0.095	0.103	0	0	0.202	0	0	0
MYB	TRINITY_DN18566_c0_g1_i3.p1	0.063	0	0	14.763	14.298	13.342	0.172	0.047	0	0.052	0.156	0	0	0	0	0	0	0
MYB	TRINITY_DN18566_c0_g2_i3.p1	0	0	0	16.387	16.039	16.276	0	0	0	0	0	0	0	0	0	0	0	0
MYB	TRINITY_DN188682_c2_g1_i1.p1	0.126	0	0	0	0	0	560.089	564.513	559.805	272.26	268.004	288.95	37.138	40.125	41.152	0	0	0
MYB	TRINITY_DN188897_c0_g1_i1.p1	155.073	156.021	137.266	117.772	125.153	123.648	74.476	79.731	80.444	81.364	78.991	87.302	0.384	1.044	0.455	0	0	0
MYB	TRINITY_DN2013_c0_g2_i4.p1	0	0	0	0	0	0	105.147	104.4	109.511	0	0	0	0	0	0	0	0	0
MYB	TRINITY_DN2013_c0_g2_i6.p1	0	0	0	0	0	0	413.205	403.092	410.857	0.078	0.138	0	0	0	0	0	0	0
MYB	TRINITY_DN3374_c0_g1_i4.p1	610.69	513.051	547.318	3.581	2.743	2.762	1.444	0.434	0.223	5.204	6.384	5.336	1.888	1.717	1.651	0	0	0
MYB	TRINITY_DN4145_c0_g3_i3.p1	33.971	34.089	36.211	0	0.253	0.431	3.535	3.68	4.753	6.553	5.831	5.233	0	0	0	0.948	0.622	0.761
MYB	TRINITY_DN4164_c0_g2_i2.p1	0	0	0	0.017	0	0	18.761	19.07	18.736	0	0.017	0	0	0	0	0	0.017	0
MYB	TRINITY_DN4304_c0_g1_i5.p1	0	0	0	0	0	0	21.368	21.692	22.041	0	0	0	0	0	0	0	0	0
MYB	TRINITY_DN4304_c0_g1_i7.p1	0	0	0	0	0	0	19.745	19.141	19.237	0	0	0	0	0	0	0	0	0
MYB	TRINITY_DN46227_c0_g1_i2.p1	0	0	0	13.767	14.237	15.948	0.328	0.103	0	1.323	1.263	1.784	0.576	0.909	0.455	0	0	0
MYB	TRINITY_DN4868_c1_g1_i4.p1	0	0	0	0.223	0	0	1.865	0.679	2.712	29.961	35.953	30.802	8.064	7.136	7.061	0	0	0
MYB	TRINITY_DN5347_c6_g1_i1.p1	5.281	4.783	4.884	0	0	0.069	14.149	14.956	13.605	183.63	199.039	201.699	0	0.034	0	0.064	0	0
MYB	TRINITY_DN546_c0_g2_i1.p1	7.605	5.823	7.402	15.871	15.404	16.164	14.063	13.59	13.551	17.413	17.829	19.664	3.264	2.844	2.848	0	0.008	0
MYB	TRINITY_DN546_c0_g2_i2.p1	7.605	5.823	7.402	15.871	15.404	16.164	14.063	13.59	13.551	17.413	17.829	19.664	3.264	2.844	2.848	0	0.008	0
MYB	TRINITY_DN572_c0_g1_i1.p1	14.718	20.311	16.866	57.052	63.512	81.422	12.518	13.108	11.117	1.836	3.313	4.259	0	0	0	0.868	0	0.753
MYB	TRINITY_DN572_c0_g1_i5.p1	14.718	20.311	16.866	57.052	63.512	81.422	12.518	13.108	11.117	1.836	3.313	4.259	0	0	0	0.868	0	0.753
MYB	TRINITY_DN5863_c0_g1_i2.p1	1.529	0	1.847	44.874	42.066	47.516	3.137	2.1	6.094	24.618	22.683	15.767	1.072	0	1.247	0	0	0
MYB	TRINITY_DN6576_c0_g1_i1.p1	4.131	4.022	3.479	73.516	59.655	36.116	41.456	19.323	40.638	1.218	2.119	1.638	0.176	0.067	0.034	0.024	0	0
MYB	TRINITY_DN6771_c0_g1_i1.p1	0	0	0	0.515	1.149	0.595	2.942	2.44	2.727	0	0	0	0	0.101	0	20.778	19.067	20.61
MYB	TRINITY_DN689_c0_g1_i8.p1	24.761	19.931	21.459	3.599	3.448	3.02	28.532	27.78	28.343	58.538	57.71	58.862	18.369	21.022	18.992	0	0	0
MYB	TRINITY_DN6916_c0_g3_i6.p1	0	0	0	29.501	30.555	32.206	0	0.032	0	0.044	0.043	0	0	0.05	0.051	0.048	0	0
MYB	TRINITY_DN7093_c0_g1_i1.p1	1.238	0.469	1.265	5.067	4.789	3.987	3.083	3.735	3.69	5.656	5.493	6.664	23.649	26.189	24.216	0	0	0
MYB	TRINITY_DN8334_c0_g1_i1.p1	6.797	2.55	8.895	77.08	84.175	70.039	0.289	0	0.223	0.252	0.398	0.371	0	0	0	0	0	0
MYB	TRINITY_DN8334_c0_g1_i2.p1	7.542	8.12	6.263	78.016	78.968	80.68	0	0.087	0	0	0	0	0.128	0	0	0	0	0
MYB	TRINITY_DN8334_c0_g1_i3.p1	7.542	8.12	6.263	78.016	78.968	80.68	0	0.087	0	0	0	0	0.128	0	0	0	0	0
MYB	TRINITY_DN8334_c0_g1_i4.p1	6.797	2.55	8.895	77.08	84.175	70.039	0.289	0	0.223	0.252	0.398	0.371	0	0	0	0	0	0
MYB	TRINITY_DN9920_c0_g1_i1.p1	7.959	9.921	11.147	3.246	3.5	2.658	3.902	4.043	2.45	21.633	20.944	24.345	10.913	13.229	9.858	0	0	0
MYB_related	TRINITY_DN10_c0_g1_i46.p1	34.931	38.783	35.11	204.453	222.014	187.69	184.868	184.344	197.967	85.697	72.486	71.311	40.162	39.838	55.729	0	0	0
MYB_related	TRINITY_DN100123_c15_g1_i1.p1	0	0	0	0	0	0	4728.36	4934.55	4773.94	954.994	903.488	792.168	823.35	843.895	995.473	0	0	0
MYB_related	TRINITY_DN10022_c0_g1_i16.p1	0	0	0	0	0	0	0	0	0	37.366	34.655	44.414	17.217	20.18	16.009	0	0	0
MYB_related	TRINITY_DN10022_c0_g1_i17.p1	0	0	0	0	0	0	0	0	0	33.964	31.221	35.673	41.282	36.439	34.833	0.088	0	0
MYB_related	TRINITY_DN101229_c0_g1_i1.p1	0	0	0	0	0	0	51.75	51.375	51.308	0	0	0	0	0	0	0	0.091	0
MYB_related	TRINITY_DN108016_c0_g1_i1.p1	1.503	2.005	1.531	19.805	20.045	20.893	1.374	0.703	0.716	0.774	0.865	0.862	0.176	0.034	0.135	0	0	0
MYB_related	TRINITY_DN108019_c1_g1_i1.p1	23.839	23.445	19.384	0	0	0	37.609	42.136	46.647	424.145	436.142	400.407	274.509	283.986	329.656	2.454	1.949	1.017
MYB_related	TRINITY_DN11429_c0_g1_i3.p1	2.552	2.931	2.53	46.746	43.624	43.132	6.236	7.083	7.334	17.97	18.945	19.181	1.488	1.397	1.82	0	0	0
MYB_related	TRINITY_DN11907_c0_g1_i14.p1	6.443	2.601	7.693	26.332	24.633	24.336	3.41	3.506	2.288	16.064	18.842	14.293	0.4	1.06	1.163	0	0	0
MYB_related	TRINITY_DN11907_c0_g1_i17.p1	0	0	0	110.695	106.971	105.87	3.161	3.735	3.706	0.905	0.632	0.793	0	0	0	0	0	0
MYB_related	TRINITY_DN12139_c0_g1_i1.p1	2.577	2.106	2.986	0.017	0	0.06	23.53	25.829	24.136	1.497	1.453	1.698	0.176	0.084	0.067	0	0	0
MYB_related	TRINITY_DN12489_c1_g1_i1.p1	0.076	0.051	0.051	0.009	0	0.009	41.183	42.823	40.954	0.009	0	0	0.016	0.034	0	0	0	0
MYB_related	TRINITY_DN128012_c0_g1_i1.p1	49.307	45.977	49.699	0	0.061	0.035	197.823	196.307	200.957	170.246	161.988	155.975	0	0	0.169	0	0	0
MYB_related	TRINITY_DN128271_c0_g1_i1.p1	0	0	0.051	0	0	0	84.942	83.261	87.124	0	0	0	0	0	0	0	0	0
MYB_related	TRINITY_DN13564_c0_g1_i1.p1	0	0	0	0	0	0	23.171	25.585	22.965	0	0	0	0	0	0	0	0.033	0
MYB_related	TRINITY_DN1361_c0_g1_i27.p1	5.028	5.76	3.315	1.245	0.923	0.915	24.724	21.889	29.768	0	0	0	0	0	0	0	0	0
MYB_related	TRINITY_DN1361_c0_g1_i76.p1	5.028	5.76	3.315	1.245	0.923	0.915	24.724	21.889	29.768	0	0	0	0	0	0	0	0	0
MYB_related	TRINITY_DN149097_c0_g1_i1.p1	50.508	58.296	48.927	0.026	0.026	0.06	94.088	92.192	93.225	7.553	6.955	7.733	0	0	0.051	0	0	0
MYB_related	TRINITY_DN1643_c0_g1_i30.p1	0	0	0	0.404	0	0	464.854	461.408	464.708	0.374	0	0	0	0	0	0	0	0
MYB_related	TRINITY_DN16639_c1_g1_i1.p1	0	0	0	0	0	0	0	0	0	0	0.173	0	813.574	818.783	588.551	69.375	64.442	50.177
MYB_related	TRINITY_DN167850_c2_g1_i1.p1	12.595	13.575	11.501	0.137	0	0	365.849	357.277	365.227	49.123	45.547	37.923	101.029	98.914	136.854	329.796	346.646	363.263
MYB_related	TRINITY_DN17138_c1_g1_i1.p1	107.193	111.998	99.309	0.412	0	0	808.023	783.261	753.035	6146.91	6760.37	6565.29	3040.48	3063.96	3355.12	0.295	1.161	0.273
MYB_related	TRINITY_DN1774_c0_g1_i3.p1	3.84	4.529	4.631	14.196	17.746	13.066	16.319	16.733	17.704	8.798	7.267	6.922	1.584	0.656	0.977	0	0	0
MYB_related	TRINITY_DN1898_c0_g1_i14.p1	22.07	24.092	20.699	7.111	7.523	6.912	8.077	8.591	5.863	20.171	22.207	22.388	1.776	1.548	2.764	0	0	0
MYB_related	TRINITY_DN1927_c0_g1_i45.p1	10.928	11.875	14.424	1.065	0.575	1.441	1.764	3.222	1.364	3.124	4.152	6.293	0.416	0.488	0	0	0	0
MYB_related	TRINITY_DN23_c7_g1_i1.p1	3016.71	2900.4	3294.65	15.691	16.248	15.56	101.058	94.229	98.263	469.021	469.491	493.054	82.516	83.363	87.242	0.462	0.448	0.207
MYB_related	TRINITY_DN24270_c0_g2_i1.p1	0.088	0.025	0.063	0.249	0.218	0.242	14.196	13.716	15.238	0.374	0.571	0.543	0.016	0.101	0.034	0	0	0
MYB_related	TRINITY_DN24656_c0_g1_i1.p1	30.433	37.654	23.129	1.821	4.275	2.96	17.802	16.022	16.456	12.374	9.992	8.371	0	0	0	0	0	0
MYB_related	TRINITY_DN249_c0_g1_i13.p1	15.956	17.736	18.068	38.811	36.806	36.737	176.462	176.21	178.862	146.829	158.397	167.397	0.064	0	0	0	0	0
MYB_related	TRINITY_DN249_c0_g1_i20.p1	3.954	2.207	2.037	103.919	102.234	103.48	46.467	49.345	44.868	43.005	37.424	39.259	0	0	0	0	0	0
MYB_related	TRINITY_DN249_c0_g1_i21.p1	6.885	4.478	5.921	111.889	114.155	116.951	80.4	86.593	78.31	80.276	73.212	73.587	0	0	0	0	0	0
MYB_related	TRINITY_DN249_c0_g1_i25.p1	3.79	3.413	4.226	91.732	98.316	91.036	53.069	56.752	59.451	55.623	52.433	54.595	0	0	0	0	0	0
MYB_related	TRINITY_DN249_c1_g2_i2.p1	12.317	12.002	12.905	0.335	0	0.069	103.937	104.502	108.964	12.305	10.442	11.672	0.32	0.421	0.657	0	0	0
MYB_related	TRINITY_DN25559_c0_g1_i27.p1	0	0	0	0	0.575	0.483	0.117	0.197	0.223	2.141	1.592	2.172	7.216	5.504	4.011	0	0	0
MYB_related	TRINITY_DN2593_c0_g1_i5.p1	7.959	6.293	7.756	6.106	3.718	4.418	11.418	10.384	8.929	10.825	10.969	12.604	0.16	0	2.747	0	0	0
MYB_related	TRINITY_DN2848_c0_g1_i5.p1	0.518	0	0.519	11.843	13.566	12.893	0.281	0.426	0	0.435	0.346	0	0	0	0	0	0	0
MYB_related	TRINITY_DN2986_c0_g1_i19.p1	0.404	0.672	0.974	2.053	2.081	2.149	0	0.34	0.478	1.331	1.652	0.905	0	0	0	42.153	47.133	47.208
MYB_related	TRINITY_DN31_c12_g1_i1.p1	0	0	0.215	0	0	0	5.416	3.538	3.944	133.793	146.667	102.526	1840.61	1862.69	2455.89	1836.36	1959.35	2235.94
MYB_related	TRINITY_DN3187_c0_g1_i2.p1	2.413	1.713	2.239	6.879	6.679	6.671	88.134	88.117	90.09	2.558	2.474	2.25	4.464	4.898	4.213	0	0	0
MYB_related	TRINITY_DN3187_c0_g1_i6.p1	2.413	1.713	2.239	6.879	6.679	6.671	88.134	88.117	90.09	2.558	2.474	2.25	4.464	4.898	4.213	0	0	0
MYB_related	TRINITY_DN3207_c0_g2_i1.p1	1.68	1.396	1.948	54.192	52.776	52.038	46.904	47.174	47.641	7.31	7.085	7.379	0.064	0.067	0.101	0	0	0
MYB_related	TRINITY_DN3207_c0_g2_i2.p1	1.68	1.396	1.948	54.192	52.776	52.038	46.904	47.174	47.641	7.31	7.085	7.379	0.064	0.067	0.101	0	0	0
MYB_related	TRINITY_DN36274_c0_g1_i15.p1	20.744	20.108	21.446	6.776	6.583	7.775	6.798	7.123	8.066	1.523	0.96	0.81	0.336	0.168	0.64	0	0	0
MYB_related	TRINITY_DN38582_c2_g2_i1.p1	213.678	200.197	210.169	0	0	0.095	1.53	2.787	2.373	2.985	3.426	4.638	3.216	3.568	3.758	0	0	0
MYB_related	TRINITY_DN3863_c0_g1_i4.p1	5.963	2.778	3.226	191.416	193.654	194.352	10.52	11.553	9.353	6.605	5.069	6.716	0	0.303	0.253	0	0	0
MYB_related	TRINITY_DN3863_c0_g1_i6.p1	31.052	27.251	38.021	0.601	0.131	0.138	231.42	235.86	221.611	49.575	47.242	65.707	2.24	0.791	0.624	0	0	0
MYB_related	TRINITY_DN4116_c0_g2_i1.p1	1.428	1.852	1.442	4.337	5.285	5.773	47.583	48.753	46.216	3.281	3.59	4.095	0.56	1.161	0.927	0	0	0.025
MYB_related	TRINITY_DN4263_c2_g1_i1.p1	13.593	11.697	13.741	1.692	1.724	2.054	6.47	7.802	7.604	45.59	43.6	46.328	4.544	3.821	5.258	0	0	0
MYB_related	TRINITY_DN437_c0_g1_i4.p1	1.756	0	0	0.704	0	3.978	0	0	0	0	0	1.328	1.568	6.126	0	120.507	108.101	112.329
MYB_related	TRINITY_DN44_c0_g1_i1.p1	1234.38	1060.72	1193.72	0.653	0.697	0.828	41.441	40.122	42.364	85.61	85.834	103.587	12.865	15.4	15.655	0.104	0.05	0
MYB_related	TRINITY_DN4536_c0_g1_i28.p1	24.786	29.116	32.884	1.932	2.708	0.708	0.773	0.576	1.602	6.561	5.986	3.922	0.64	0.269	0.775	0	0	0
MYB_related	TRINITY_DN4536_c0_g1_i37.p1	20.352	26.338	11.349	0.155	0.165	0.604	0.031	1.674	0.347	1.462	2.673	2.086	0.72	0.825	0	0	0	0
MYB_related	TRINITY_DN4575_c0_g1_i30.p1	0	0	0	18.602	14.08	13.583	0	0	1.117	3.768	0.934	1.328	0	0	0.101	0	0	0
MYB_related	TRINITY_DN46036_c0_g1_i1.p1	0.809	0.66	1.025	0	0	0	13.907	15.58	15.947	0.122	0.112	0.034	0.032	0	0	0	0	0
MYB_related	TRINITY_DN4646_c0_g1_i10.p1	0.834	0.533	1.303	22.527	23.554	22.455	4.152	4.043	3.035	0.122	0.735	0.534	0	0	0	0.143	0	0.149
MYB_related	TRINITY_DN4646_c0_g1_i11.p1	0.834	0.533	1.303	22.527	23.554	22.455	4.152	4.043	3.035	0.122	0.735	0.534	0	0	0	0.143	0	0.149
MYB_related	TRINITY_DN468_c0_g1_i29.p1	0.038	0	0	0.103	0.165	0.06	0	0	0.023	0	0	0	0.112	0	0	24.514	29.31	31.13
MYB_related	TRINITY_DN48118_c0_g1_i5.p2	38.077	57.928	40.146	0.155	0	0	397.128	338.847	341.129	3860.47	4135.74	3228.02	1577.07	1517.56	2206.09	0	0.133	0
MYB_related	TRINITY_DN48118_c0_g1_i6.p2	38.077	57.928	40.146	0.155	0	0	397.128	338.847	341.129	3860.47	4135.74	3228.02	1577.07	1517.56	2206.09	0	0.133	0
MYB_related	TRINITY_DN509_c0_g1_i23.p1	45.707	46.89	40.235	0.507	0.357	0.371	3.668	2.953	3.998	9.329	11.142	10.931	0.24	0	0	0	0	0
MYB_related	TRINITY_DN509_c0_g1_i25.p1	31.76	17.152	30.341	0.49	0.192	0.302	2.661	3.561	3.343	10.46	7.595	10.871	0	0	0	0	0	0
MYB_related	TRINITY_DN521_c0_g1_i2.p1	0	0	0	0	0	0	0.023	0	0	0	0	0	0	0	0	1.227	2.836	2.043
MYB_related	TRINITY_DN53255_c0_g1_i1.p1	45.555	56.9	50.964	0.283	0	0	393.967	370.851	373.732	3941.88	4188.54	3275.09	1739.68	1957.22	2273.53	0.319	0.423	0
MYB_related	TRINITY_DN53255_c0_g1_i4.p1	55.169	71.236	64.173	0.112	0.139	0.328	523.214	535.43	483.259	5144.73	5030.64	4730.95	2919.34	2858.08	3428.98	0.852	0.863	0.182
MYB_related	TRINITY_DN560_c3_g1_i1.p1	0.442	1.231	1.215	97.58	90.654	80.835	2.622	3.909	2.042	2.506	1.471	2.086	0.432	0	0	0	0	0
MYB_related	TRINITY_DN6193_c0_g1_i4.p1	0.644	0.013	0	0	0	0	0.242	0.616	0	11.791	13.487	8.862	37.762	31.288	39.686	0.271	0.323	0.008
MYB_related	TRINITY_DN6193_c0_g1_i5.p1	0	0.317	0.709	0	0	0	1.865	1.611	1.849	12.705	11.696	19.621	40.274	48.372	31.766	0.327	0	0
MYB_related	TRINITY_DN6225_c0_g1_i11.p1	0.139	0.228	0.278	6.39	9.892	3.271	0.585	0	0	0	0	0.966	0.64	0	0	0	0	0
MYB_related	TRINITY_DN6225_c0_g1_i15.p1	0	0	0	23.257	22.439	23.292	0	1.09	1.394	1.532	1.696	0	0.16	1.111	1.365	3.306	3.384	2.969
MYB_related	TRINITY_DN6225_c0_g1_i7.p1	0	0	0	6.261	1.437	9.614	0	0.411	0.455	0.679	0.813	0.009	0.016	0.64	0	1.315	0.39	1.679
MYB_related	TRINITY_DN6677_c0_g1_i32.p1	0	0	0	0.558	0.618	0.388	37.429	37.185	63.542	40.978	40.936	29.319	14.321	11.714	11.712	0	0	0
MYB_related	TRINITY_DN68551_c1_g1_i2.p1	0	0	0	40.966	39.079	39.438	0	0	0	0	0	0	0	0.084	0.472	106.437	117.274	124.429
MYB_related	TRINITY_DN6866_c0_g1_i3.p1	7.858	4.491	8.262	2.834	2.664	3.676	2.653	1.516	3.975	14.846	21.42	13.604	4.16	2.962	1.904	0	0	0
MYB_related	TRINITY_DN7675_c1_g1_i5.p1	29.625	28.494	28.367	1.992	2.107	1.122	24.162	25.766	22.68	100.508	100.48	103.25	177.352	175.68	179.641	0	0	0
MYB_related	TRINITY_DN7760_c0_g1_i2.p3	7.58	16.049	9.932	0.137	0	0	111.515	107.906	106.26	967.882	922.572	682.555	285.117	238.223	448.563	0	0	0
MYB_related	TRINITY_DN7760_c0_g1_i3.p1	25.014	30.486	32.782	0	0	0	249.229	173.636	207.705	1895.39	2557.08	2097.08	1062.18	1105.01	1358.44	0.271	0	0.124
MYB_related	TRINITY_DN7873_c0_g2_i3.p1	1.225	1.37	1.177	53.926	52.698	53.341	1.03	1.09	1.225	1.732	1.739	1.672	0	0	0.236	0	0	0
MYB_related	TRINITY_DN7886_c0_g1_i7.p1	0	0	0	0	0.27	0.397	17.201	15.927	20.115	7.971	5.822	6.905	2.48	2.104	1.601	0	0	0
MYB_related	TRINITY_DN804_c1_g1_i4.p1	4.839	5.278	5.314	0.344	0.522	0.354	9.779	10.408	9.753	7.353	7.587	7.172	0.752	0.724	0.994	0	0	0
MYB_related	TRINITY_DN8348_c0_g1_i64.p1	0	0	0	0.661	1.994	1.83	1.857	0	0	0	1.142	0.983	0	0	4.449	22.204	0.423	26.093
MYB_related	TRINITY_DN8348_c0_g3_i7.p1	1.377	0.71	0.19	20.706	24.712	21.592	0.648	0.821	0.978	0	0.164	0.052	0	0	0	0	0	0
MYB_related	TRINITY_DN9198_c0_g1_i3.p1	1.516	2.347	1.708	73.464	76.835	69.651	0	0	0	0	0	0	0.08	0	0	30.617	30.786	29.468
MYB_related	TRINITY_DN9201_c0_g2_i1.p1	234.839	223.972	209.613	20.5	19.574	19.227	0.328	0.332	0.254	0.566	0.389	0.759	3.664	3.45	3.657	0	0	0
NAC	TRINITY_DN10036_c0_g1_i4.p1	1.642	1.421	2.126	3.822	3.492	4.341	1.904	1.619	1.81	2.062	2.604	2.509	0.56	0.724	0.775	0	0	0
NAC	TRINITY_DN1015_c0_g1_i1.p1	0	0	0	0.034	0.078	0.129	62.926	62.769	61.593	0	0	0	0	0	0	1.554	1.319	1.373
NAC	TRINITY_DN10236_c0_g1_i3.p1	0.291	0.152	0.139	39.97	41.204	38.377	0.983	0.758	1.21	0	0	0.129	0	0	0	0	0	0
NAC	TRINITY_DN10601_c0_g1_i1.p1	13.48	13.892	14.538	10.847	9.874	7.827	9.498	11.079	9.16	30.483	32.519	31.104	2.512	1.195	2.663	0	0	0
NAC	TRINITY_DN107967_c0_g1_i1.p1	0	0.089	0.291	0	0	0.078	0.07	0	0	140.468	129.106	133.561	92.164	92.872	99.139	0	0	0
NAC	TRINITY_DN108010_c0_g1_i1.p1	1.983	1.205	2.265	2.765	3.126	2.856	8.733	8.568	9.884	151.537	141.805	158.018	30.145	30.868	29.541	0	0.025	0
NAC	TRINITY_DN108130_c0_g1_i1.p1	6.595	9.033	6.023	118.682	123.289	126.03	21.04	21.21	18.998	91.563	91.405	81.595	0.112	0.05	0.051	0	0	0
NAC	TRINITY_DN108166_c0_g1_i1.p1	0.126	0.038	0.038	0.026	0.087	0.035	101.331	105.995	101.661	0	0.069	0.078	0	0.05	0.051	0.04	0	0
NAC	TRINITY_DN11508_c0_g1_i2.p1	1.617	0.66	1.063	15.837	15.769	15.991	0.593	0.861	0.686	0.218	0.51	0.293	0	0	0.135	0	0	0
NAC	TRINITY_DN1192_c0_g1_i10.p2	19.215	18.726	18.359	0.429	0.157	0	25.458	24.163	15.508	0.644	0.796	1.974	2.352	2.39	2.393	0	0	0
NAC	TRINITY_DN1194_c0_g1_i19.p1	3.79	4.098	4.39	35.229	37.703	34.234	0.414	0.545	0.431	0	0	0.164	0.336	0	0	0	0	0
NAC	TRINITY_DN1194_c0_g1_i8.p1	2.868	2.525	1.24	20.878	18.869	25.415	0.624	0.458	0.855	0	0.277	0.009	0.16	0	0.472	0	0	0
NAC	TRINITY_DN12047_c0_g2_i1.p1	0.164	0	0	38.905	36.615	41.613	0.117	0.205	0.462	0.557	0.753	0.543	0	0.05	0	0	0	0
NAC	TRINITY_DN12120_c0_g1_i1.p1	0	0	0	22.184	21.856	22.843	0	0	0.046	0.096	0	0	0	0	0	0	0	0
NAC	TRINITY_DN1239_c0_g1_i5.p1	0	0	0	1.125	0.714	1.131	1.537	2.448	1.233	1.679	1.6	1.698	0.416	1.397	1.146	84.505	79.496	83.631
NAC	TRINITY_DN128521_c0_g1_i1.p1	0.303	0.14	0.139	218.959	223.277	239.261	8.834	8.67	7.311	0.183	0.121	0.129	1.088	1.397	1.432	0	0.041	0.066
NAC	TRINITY_DN129547_c0_g1_i1.p1	52.2	54.553	53.254	0.043	0.044	0.043	229.219	241.135	230.493	1.401	1.28	1.319	0.208	0.067	0	0	0.116	0.108
NAC	TRINITY_DN13009_c0_g1_i1.p1	2.64	3.032	2.543	150.785	150.152	144.774	25.231	26.832	25.122	50.124	53.367	53.173	1.808	1.7	1.331	0	0	0
NAC	TRINITY_DN13009_c0_g1_i2.p1	0	0	0	46.205	48.814	47.611	0.398	0.395	0.162	0.853	0.337	0.371	0.928	1.161	0.219	0	0	0
NAC	TRINITY_DN13026_c0_g1_i1.p1	0	0	0	28.238	30.328	28.09	1.522	1.911	1.102	2.01	1.142	2.19	0.432	0	0.32	0.287	0	0
NAC	TRINITY_DN1316_c0_g1_i37.p1	0.025	0	0	0	0	0	47.871	50.703	51.231	0.026	0.095	0.026	0.032	0.034	0.034	0	0.025	0.05
NAC	TRINITY_DN1316_c0_g1_i46.p1	0	0.152	0	1.374	0.644	0	25.684	27.393	22.241	0.061	0	0	0	0	0	0	0	0.347
NAC	TRINITY_DN1323_c0_g1_i5.p1	0	0	0	0	0.296	0.207	1.483	1.113	1.502	0	0	0.302	0	0	0.59	19.152	20.593	19.345
NAC	TRINITY_DN1346_c0_g1_i9.p1	3.259	2.855	4.175	6.914	7.445	6.688	30.53	28.222	30.338	4.395	4.222	5.052	1.104	1.279	0.809	0	0	0
NAC	TRINITY_DN13834_c0_g1_i2.p1	1.175	0.71	1.177	47.828	47.882	47.542	7.664	6.941	6.51	2.35	1.808	1.638	0	0	0.219	0	0	0
NAC	TRINITY_DN1420_c0_g1_i1.p1	13.025	9.198	11.881	238.18	246.587	245.535	9.841	11.158	10.115	6.091	6.505	7.172	1.936	2.154	1.871	0.096	0	0.041
NAC	TRINITY_DN1437_c0_g1_i1.p1	0	0	0	56.743	59.637	56.404	0	0	0	0	0	0.043	0	0	0	0	0	0
NAC	TRINITY_DN1458_c0_g1_i1.p1	0	0	0	0	0.035	0	75.311	79.305	71.331	0.044	0.13	0	0	0	0	0	0	0
NAC	TRINITY_DN14702_c0_g1_i6.p1	0.328	0.165	0.076	35.616	36.841	31.878	0.796	0.419	0.555	32.789	31.126	34.061	0.656	0.505	1.112	0	0	0
NAC	TRINITY_DN148185_c3_g1_i1.p1	2662.27	2631.46	2488.2	0.086	0.444	0.397	65.08	61.214	57.664	127.754	141.044	136.733	1.28	0.842	1.028	0	0	0.223
NAC	TRINITY_DN148195_c2_g1_i1.p1	0	0.127	0	0.094	0	0	0	0	0	0	0	0	467.766	476.58	592.528	1162.32	1228	1272.81
NAC	TRINITY_DN148549_c0_g1_i1.p1	0	0	0	2.405	2.621	2.304	0.453	0.521	0.655	12.47	11.549	13.888	40.338	36.994	42.433	0	0	0
NAC	TRINITY_DN148635_c0_g1_i1.p1	21.742	24.879	22.521	0.086	0	0.052	342.608	344.951	334.72	6.848	6.48	7.836	0	0.067	0.067	1.235	0.647	0.819
NAC	TRINITY_DN148725_c0_g1_i1.p1	0	0	0	0	0	0	4.737	4.967	4.622	78.649	74.622	78.293	13.249	14.289	16.228	0	0	0
NAC	TRINITY_DN1532_c0_g1_i15.p1	0.404	0.279	0.215	0	0	0	74.71	71.479	73.326	0.044	0	0	0.448	0	0.017	1.299	2.389	1.083
NAC	TRINITY_DN1532_c0_g1_i16.p1	0.038	0	0	0	0	0	0.148	0.458	0.331	1.34	1.073	0.474	49.522	50.98	36.164	0.016	0.29	0.298
NAC	TRINITY_DN1532_c0_g1_i17.p1	0	0	0	0	0	0	0.062	0.047	0.077	2.75	2.232	3.164	77.14	88.463	67.256	0.741	0.763	0.571
NAC	TRINITY_DN1532_c0_g1_i18.p1	0	0.025	0	0	0.026	0	1.046	0.561	0.054	68.972	77.616	87.854	11.809	11.798	12.521	0.024	0	0.017
NAC	TRINITY_DN1532_c0_g1_i2.p1	0.038	0	0	0	0	0	0.148	0.458	0.331	1.34	1.073	0.474	49.522	50.98	36.164	0.016	0.29	0.298
NAC	TRINITY_DN1532_c0_g1_i7.p1	0.038	0	0.025	0	0	0	0.507	0.411	0.339	0.252	0.26	0.629	29.089	30.447	35.237	0.279	0	0
NAC	TRINITY_DN1532_c0_g1_i8.p1	0.328	0	0	0	0	0	0.593	0.395	0.277	0.627	0.277	1.819	80.516	85.887	63.363	0	0	0
NAC	TRINITY_DN1577_c9_g1_i1.p1	0	0	0	23.154	24.79	22.023	0	0	0	0	0	0	0	0	0	0	0	0
NAC	TRINITY_DN168943_c0_g1_i1.p1	0.91	0.812	1.582	54.587	58.14	55.162	5.081	7.083	5.254	13.297	14.611	12.974	5.696	5.941	6.505	0	0	0
NAC	TRINITY_DN17447_c0_g1_i4.p1	0	0	0	81.082	81.85	88.395	0.031	0.055	0	0	0	0	0	0	0	0	0	0
NAC	TRINITY_DN1858_c2_g1_i1.p1	4.952	5.176	5.263	0	0	0	29.016	30.473	34.506	1.471	1.73	1.302	0	0	0	1.036	1.335	1.05
NAC	TRINITY_DN189688_c1_g1_i1.p1	0	0	0	127.863	130.725	124.494	0	0	0	0	0	0	0	0	0	0	0	0
NAC	TRINITY_DN192140_c0_g1_i1.p1	4.422	3.806	3.201	7.352	7.802	6.869	11.464	11.726	11.263	39.472	37.562	38.561	28.513	28.696	30.67	0	0	0
NAC	TRINITY_DN20313_c0_g1_i2.p1	0	0	0	0	0	0	29.282	29.059	29.221	0	0	0.164	0	0	0	0	0	0.025
NAC	TRINITY_DN2129_c0_g1_i1.p1	0.063	0.025	0.19	22.141	24.633	24.56	0.289	0.229	0.285	0.139	0.173	0.103	0	0	0	0	0	0.05
NAC	TRINITY_DN21562_c0_g6_i1.p1	0	0.038	0	0	0	0	0.023	0.071	0	15.524	16.385	15.94	11.217	13.263	14.611	0	0	0
NAC	TRINITY_DN2412_c0_g1_i1.p1	3.146	2.537	2.404	0.326	0.322	0.431	95.197	92.105	95.436	40.351	37.311	41.216	0	0	0	0.199	0.091	0
NAC	TRINITY_DN2412_c0_g2_i1.p1	0.164	0.101	0.152	28.728	30.18	28.772	3.496	3.53	3.159	0.383	0.744	0.56	0	0	0	0	0	0
NAC	TRINITY_DN2512_c1_g1_i1.p1	32.884	29.306	31.112	0	0	0	18.153	18.067	18.482	5.987	4.801	5.181	0.064	0.067	0	0	0.05	0
NAC	TRINITY_DN25567_c0_g1_i2.p1	0.758	0.787	0.304	25.344	25.844	24.077	1.959	1.927	2.126	0.305	0.346	0.552	0.896	0.37	1.23	0	0	0
NAC	TRINITY_DN25761_c0_g1_i1.p1	4.636	4.491	5.516	87.446	90.558	94.306	1.592	1.587	1.703	0	0.372	0.259	0	0	0	0	0	0
NAC	TRINITY_DN2596_c1_g1_i1.p1	0	1.56	1.746	0	0	0	13.642	4.714	14.607	20.163	29.404	25.569	7.424	11.714	13.178	21.487	16.372	16.607
NAC	TRINITY_DN26619_c0_g1_i5.p1	0	0	0	0.266	0.296	0.423	1.319	1.943	1.718	99.325	98.127	109.621	30.945	39.098	30.232	0.231	0.141	0
NAC	TRINITY_DN2936_c0_g1_i1.p1	2.198	2.563	2.353	157.501	157.597	156.122	3.457	3.782	3.729	16.264	16.428	16.914	0	0	0	0.048	0	0
NAC	TRINITY_DN32765_c0_g1_i2.p1	0.998	1.066	1.177	186.323	191.887	190.063	0.617	0.987	1.048	0.748	1.306	1.336	0	0	0	0.263	0.216	0.19
NAC	TRINITY_DN32765_c0_g1_i4.p1	57.557	58.093	52.545	3.538	3.814	4.298	0.125	0.663	0.154	0.165	0	0	0	0	0	0	0	0
NAC	TRINITY_DN3542_c0_g1_i1.p1	0	0	0	0	0	0	47.021	39.127	43.82	0.357	0.666	0	2.096	1.717	1.567	0	0.34	0.645
NAC	TRINITY_DN3542_c0_g3_i1.p1	2.426	2.575	3.188	20.955	21.22	18.891	1.865	1.848	1.672	10.599	12.725	10.543	0.128	0.084	0.051	0	0	0
NAC	TRINITY_DN3932_c0_g1_i3.p1	20.049	18.041	25.254	6.158	7.488	4.824	9.927	9.405	11.155	25.897	26.108	24.966	8.432	8.146	6.488	0	0	0
NAC	TRINITY_DN4336_c0_g1_i3.p1	9.816	10.061	10.894	37.54	39.811	37.238	19.737	18.596	17.896	28.699	31.186	31.767	4.832	4.056	4.466	0	0	0
NAC	TRINITY_DN4449_c0_g1_i1.p1	0	0.101	0	93.673	96.252	98.604	0.289	0.292	0.339	0.949	0.562	0.56	0	0.05	0	0	0	0
NAC	TRINITY_DN457_c1_g1_i1.p1	8.641	7.79	8.92	0.464	0.374	0.57	48.426	47.845	50.091	8.128	7.189	8.819	0	0	0.051	0	0	0
NAC	TRINITY_DN5045_c0_g1_i1.p1	0	0	0.025	14.196	15.421	15.784	0.148	0.126	0.069	0.165	0.251	0.052	0	0	0	0	0	0
NAC	TRINITY_DN5240_c0_g2_i3.p1	0	0	0	13.801	13.975	13.393	0.812	0.94	1.109	2.602	2.872	2.56	2.176	2.356	2.444	0	0	0
NAC	TRINITY_DN5246_c0_g1_i6.p1	0	0	0	57.928	57.234	55.766	0	0	0	0	0	0.069	0	0	0	0	0	0
NAC	TRINITY_DN5246_c0_g1_i9.p1	0.051	0	0	26.529	29.231	27.961	0.523	0.948	0.94	0.426	0.251	0.181	0.768	1.161	0.809	0	0	0
NAC	TRINITY_DN57177_c0_g1_i4.p1	0	0	0	2.061	1.646	1.881	13.096	15.548	13.736	2.715	1.574	4.336	3.408	3.871	4.365	0	0	0
NAC	TRINITY_DN5723_c0_g1_i1.p1	0	0	0	0	0	0	1.545	1.216	1.117	0	0	0	131.606	141.867	133.534	7.162	7.216	6.046
NAC	TRINITY_DN5723_c0_g1_i2.p2	0	0	0	0.112	0	0	1.998	2.156	1.726	0	0	0.078	55.971	62.055	61.459	17.065	18.23	19.973
NAC	TRINITY_DN5904_c0_g1_i16.p1	0.606	1.624	1.455	3.349	4.267	3.279	49.346	49.219	48.234	0.2	0.311	0.44	0	0	0	3.075	4.371	3.895
NAC	TRINITY_DN6298_c0_g1_i1.p1	0.278	0.063	0	5.771	5.547	5.092	0.07	0.063	0	0.061	0	0.009	0	0	0	0	0	0
NAC	TRINITY_DN7728_c0_g1_i1.p1	0.695	0.419	0.531	18.327	17.633	18.036	12.245	12.579	12.819	6.944	6.488	7.647	0.512	0.471	0.253	0	0	0
NAC	TRINITY_DN7953_c0_g1_i4.p1	4.283	5.151	4.036	13.922	15.404	15.033	14.001	14.553	13.836	26.115	29.084	28.543	3.632	5.083	5.578	0	0	0
NAC	TRINITY_DN9313_c0_g1_i2.p1	0	0	0	45.217	47.996	46.351	0.07	0	0	0	0	0	0	0	0	2.04	2.123	2.208
NAC	TRINITY_DN943_c0_g1_i1.p1	0	0	0	56.125	56.285	58.786	0.133	0.134	0.1	0.287	0.32	0.112	0.496	0.269	0.286	0.247	0.464	0.488
NAC	TRINITY_DN977_c0_g1_i1.p1	12.608	11.367	13.956	0	0	0	3.559	3.072	2.689	4.081	4.827	3.095	9.872	8.331	10.617	3.426	3.575	3.747
NAC	TRINITY_DN979_c2_g1_i2.p1	0	0	0	0	0	0	160.495	170.272	152.815	0	0	0	0	0	0	0	0	0
NAC	TRINITY_DN9841_c0_g1_i2.p1	0.24	0.419	0	32.644	32.348	31.878	0	0	0	0	0	0	0	0	0	0	0	0
NF-X1	TRINITY_DN3286_c0_g1_i3.p1	0	0	0	0.902	0.27	0.371	2.895	3.956	3.682	24.279	21.541	21.224	3.856	4.595	4.297	0	0	0
NF-X1	TRINITY_DN4519_c0_g1_i3.p1	0	0	0	0.017	0	0	0	0.742	0.2	4.525	0	1.353	0.528	2.407	1.55	11.154	3.268	12.331
NF-YA	TRINITY_DN10308_c1_g1_i1.p1	8.856	8.107	7.174	0.112	0	0	55.418	57.084	57.733	3.733	4.135	5.241	0.256	0.185	0.404	0	0	0
NF-YA	TRINITY_DN11159_c1_g1_i1.p1	2.287	1.878	4.188	116.715	105.448	104.843	35.119	41.37	36.139	36.244	38.384	39.19	0	0	0	0	0	0
NF-YA	TRINITY_DN1178_c0_g1_i2.p1	0.088	0.216	0.152	71.274	73.474	73.828	0.695	0.64	0.347	0.426	0.277	0.379	0.032	0	0.118	0	0	0
NF-YA	TRINITY_DN148255_c0_g1_i1.p1	14.187	8.424	10.868	212.329	235.99	206.537	174.706	173.897	206.265	169.637	171.642	203.423	0	0	0	0	0	0
NF-YA	TRINITY_DN148255_c2_g1_i1.p1	18.748	18.104	20.99	478.077	488.15	487.049	299.996	294.523	280.515	237.791	251.714	263.096	0	0	0	0	0	0.141
NF-YA	TRINITY_DN148468_c0_g1_i2.p1	39.605	40.445	37.907	7.437	9.23	7.594	0	0	0	0	0	0	0	0	0	0	0	0
NF-YA	TRINITY_DN167416_c0_g1_i1.p1	95.381	101.38	101.637	1.924	2.438	1.968	6.985	6.949	6.702	12.766	13.106	12.457	0.528	0.707	0.758	0	0	0
NF-YA	TRINITY_DN189017_c0_g1_i1.p1	0.189	0	0.089	30.179	32.592	29.626	6.899	6.823	7.095	73.41	78.187	75.768	16.753	16.46	16.852	0	0	0
NF-YA	TRINITY_DN23547_c0_g1_i1.p1	0	0	0	0	0	0	0	0	0	73.723	59.518	106.587	4.304	5.975	2.393	0	0	0
NF-YA	TRINITY_DN24750_c1_g3_i1.p1	0	0	0	0.172	0.366	0.207	0	0.197	0.431	0	0	0.233	1108.82	1061.85	1119.4	71.415	82.896	88.519
NF-YA	TRINITY_DN249_c0_g1_i1.p1	0.063	0.038	0.038	17.64	19.74	18.364	6.805	5.978	7.496	7.327	8.521	8.879	0	0	0	0	0	0
NF-YA	TRINITY_DN249_c0_g1_i10.p1	0	0	0	30.918	28.613	33.397	0	0.008	0	0.017	0.009	0.026	0	0	0	0	0	0
NF-YA	TRINITY_DN249_c0_g1_i14.p1	11.521	12.928	11.286	0.112	0	0	160.331	162.036	149.88	136.256	142.194	138.639	0	0	0	0	0	0
NF-YA	TRINITY_DN249_c0_g1_i15.p1	3.474	2.055	1.657	0	0	0	28.337	25.198	33.99	28.586	29.837	31.655	0	0	0	0	0	0
NF-YA	TRINITY_DN249_c0_g1_i23.p1	328.552	330.007	322.51	0	0	0	565.341	574.573	578.687	459.049	439.11	431.692	0	0	0	0	0	0
NF-YA	TRINITY_DN249_c0_g1_i7.p1	0	0.025	0.038	0	0.017	0	0	0	0	0	0.069	0.06	1358.08	1397.53	1332.26	163.863	159.174	164.276
NF-YA	TRINITY_DN249_c36_g1_i1.p1	34.868	34.229	34.781	0	0.026	0.035	114.387	119.877	113.818	100.273	97.115	101.673	0.08	0	0	0	0	0
NF-YA	TRINITY_DN249_c65_g1_i1.p1	0.227	0.254	0.19	0.189	0.165	0.259	0.336	0.292	0.331	0.278	0.182	0.155	1746.13	1711.39	1885.67	1831.22	1964.59	1985.33
NF-YA	TRINITY_DN282_c1_g1_i1.p1	47.412	38.631	40.69	0	0.017	0	185.18	168.811	172.121	116.833	126.32	121.259	0	0	0	0	0	0
NF-YA	TRINITY_DN3017_c0_g1_i1.p1	3.36	5.113	1.632	19.779	16.083	19.011	11.449	11.126	13.143	4.777	4.412	7.595	0	0	0	0.032	0	0
NF-YA	TRINITY_DN54401_c0_g1_i1.p1	1.807	2.106	2.859	138.272	145.537	152.653	41.129	32.849	31.856	21.181	23.314	34.207	0	0	0	0	0	0
NF-YA	TRINITY_DN6670_c0_g1_i1.p1	1.099	2.829	2.796	140.531	133.999	151.065	33.457	33.797	32.403	28.499	33.539	35.466	0	0	0	0	0	0
NF-YA	TRINITY_DN6670_c4_g1_i1.p1	0	0	0	70.802	68.737	75.839	0	0.118	0.131	0.026	0	0	0	0	0	0	0	0
NF-YA	TRINITY_DN79460_c0_g1_i4.p1	35.411	30.029	34.87	1.623	1.21	1.182	6.704	6.933	6.841	7.64	7.258	8.793	0.528	0.606	0.506	0	0.017	0
NF-YA	TRINITY_DN79460_c0_g1_i6.p2	36.889	30.956	34.959	2.027	2.49	2.063	10.879	11.853	11.679	12.453	10.338	11.319	1.056	1.784	1.534	0	0	0
NF-YA	TRINITY_DN79460_c0_g1_i7.p1	0	0.038	0	0	0	0	5.479	5.464	5.662	6.196	6.255	5.974	7.904	9.493	8.864	14.324	12.855	13.216
NF-YA	TRINITY_DN8301_c0_g1_i6.p1	0	0	0	18.293	16.431	21.298	0	0	0	0	0	0	0	0	0	0	0	0
NF-YB	TRINITY_DN111357_c0_g1_i1.p1	0	0	0	0	0	0	0	0	0	48.279	43.817	48.836	215.13	222.015	208.272	0.335	0.108	0.099
NF-YB	TRINITY_DN127244_c0_g1_i1.p1	0.101	0.089	0	74.744	75.503	72.646	0	0.142	0	0.365	0	0.086	0	0	0	0.773	0.182	0.174
NF-YB	TRINITY_DN148910_c0_g1_i1.p1	2.236	2.119	2.632	7.695	5.947	6.723	74.484	70.208	70.036	92.485	93.646	84.371	38.562	38.475	47.842	0	0	0
NF-YB	TRINITY_DN16686_c6_g1_i1.p1	0.164	0.152	0.076	0.49	0.287	0.449	304.538	321.577	283.103	0	0	0	0.096	0.084	0	0.08	0	0
NF-YB	TRINITY_DN167754_c0_g1_i1.p1	0.227	0.304	0	0.335	0.279	0.173	184.555	194.483	185.549	0.052	0	0	0.064	0.067	0.135	0	0	0
NF-YB	TRINITY_DN339_c9_g1_i1.p1	0.177	0	0	0	0.061	0	5.33	6.949	7.642	0.896	0.891	0.957	122.662	117.496	127.366	0.43	0.323	0.306
NF-YC	TRINITY_DN11278_c0_g1_i3.p1	0	0.101	0.152	10.735	14.472	12.858	0	0	0	0	0	0	0	0	0	0	0	0
NF-YC	TRINITY_DN167359_c22_g1_i1.p1	74.448	61.112	69.867	0.017	0	0.069	1384.27	1391.36	1408.19	2428.63	2340.97	2621.5	0.192	0.168	0.101	0.143	0.025	0.124
NF-YC	TRINITY_DN40314_c0_g1_i1.p1	27.073	16.607	24.394	0	0	0	0.749	0.719	0.809	0	0	0	0.048	0	0.034	0	0	0
NF-YC	TRINITY_DN6530_c0_g1_i11.p1	0	0	0	11.912	8.96	13.67	0	0.292	0.223	0	0.104	0	0.144	0	0	0	0	0
NF-YC	TRINITY_DN7663_c2_g1_i2.p1	7.833	6.775	6.959	3.951	3.84	3.202	3.574	3.159	3.436	6.152	5.467	7.129	7.36	8.348	7.954	0	0	0
NF-YC	TRINITY_DN9488_c0_g1_i26.p1	0	0	0	8.236	22.901	9.691	0	0	0	0	0	0	0.016	0.825	4.567	1.761	2.455	2.192
Nin-like	TRINITY_DN126986_c17_g1_i1.p1	4075.82	4240.56	3958.61	7.841	7.462	7.111	157.763	155.743	148.416	607.749	594.669	555.735	87.38	87.806	105.375	0.295	0.39	0.347
Nin-like	TRINITY_DN12763_c1_g1_i9.p1	24.508	19.132	20.446	0	0	0	0.375	0.182	0.193	0.244	0.251	0.371	0	0	0	0	0	0
Nin-like	TRINITY_DN127963_c0_g1_i1.p1	4.952	4.922	5.15	19.573	20.184	18.761	1.545	1.714	1.464	0.54	1.228	0.69	0.288	0.404	0.303	0	0	0
Nin-like	TRINITY_DN14465_c0_g1_i2.p1	0	0	0	0	0	0	44.086	43.218	45.476	0.113	0.138	0.043	1.84	1.346	2.157	0	0	0
Nin-like	TRINITY_DN1742_c0_g3_i4.p1	9.993	7.65	8.376	0.507	0.444	0.449	0	0	0	0.113	0	0.121	0.048	0	0.135	0.135	0	0
Nin-like	TRINITY_DN188739_c0_g1_i1.p1	0.088	0	0.152	0	0	0	0.624	0.292	0.331	59.835	55.348	59.535	1151.77	1151.38	1269.06	1.012	0.746	1.108
Nin-like	TRINITY_DN27899_c0_g2_i1.p1	19.43	19.195	17.22	7.695	7.872	7.102	3.005	2.361	3.189	53.169	55.201	55.518	1.216	1.851	1.281	0	0	0
Nin-like	TRINITY_DN3929_c0_g2_i1.p1	0	0	0	19.298	20.245	20.901	0.055	0.126	0.077	0.113	0.182	0.086	0	0	0	0	0	0
Nin-like	TRINITY_DN6165_c0_g1_i1.p1	0	0	0	0	0	0	6.743	7.423	6.333	59.296	56.213	57.638	0.112	0.168	0.118	0	0	0
Nin-like	TRINITY_DN85700_c0_g1_i4.p1	1.162	0.66	0.797	0	0	0	3.036	3.411	2.65	0.026	0	0	0	0	0	11.592	12.888	11.984
Nin-like	TRINITY_DN98443_c0_g1_i1.p1	2353.92	2462.88	2448.24	4.26	4.249	4.418	93.074	110.006	89.335	439.313	409.178	286.07	51.138	37.886	76.187	0	0.249	0.24
S1Fa-like	TRINITY_DN110482_c0_g1_i1.p1	44.279	43.541	47.13	0	0	0.129	73.758	74.361	74.204	1.149	1.289	1.578	0	0	0	0.056	0	0.05
S1Fa-like	TRINITY_DN188654_c43_g1_i1.p1	1262.27	1573.28	1280.39	114.534	117.081	115.985	5156.91	5547.69	4706.31	1711.96	1725.19	1481.86	39.57	39.754	51.331	0.056	0.116	0
S1Fa-like	TRINITY_DN3718_c1_g1_i1.p1	0	0	0	0	0	0	14.336	16.077	14.691	0	0	0	0	0	0	0	0	0
SBP	TRINITY_DN283_c0_g1_i49.p1	0.392	0.837	0.86	1.074	0.627	0.639	0.281	0	1.471	0	0	0	0.992	2.474	0	22.156	26.407	28.715
SRS	TRINITY_DN3685_c0_g1_i2.p1	7.921	8.005	11.134	2.619	1.141	0.656	0	1.129	0	2.384	3.763	2.078	48.05	46.79	49.831	0	0	0
SRS	TRINITY_DN42039_c0_g1_i1.p1	0.202	0	0.253	0	0	0	205.167	210.142	192.49	0	0	0	0	0	0	0	0	0
SRS	TRINITY_DN928_c0_g1_i20.p1	88.673	78.277	72.106	1.211	0.897	0	3.286	3.411	3.582	8.859	1.462	7.56	0.496	0	0	0	0	0
SRS	TRINITY_DN928_c0_g1_i7.p1	64.53	70.449	69.234	1.211	0.078	1.51	2.505	4.383	3.266	2.732	8.443	6.647	0.384	0	0	0	0	0
STAT	TRINITY_DN108585_c0_g1_i1.p1	0	0	0	0	0	0	4.074	3.64	3.829	142.06	128.742	147.363	347.696	373.946	319.056	2.788	2.87	2.812
STAT	TRINITY_DN12326_c0_g1_i2.p1	29.852	30.334	28.329	10.005	10.771	10.011	7.929	8.418	7.118	14.35	13.876	13.828	0	0.05	0	0	0	0
STAT	TRINITY_DN127389_c0_g1_i1.p1	0	0	0	9.834	11.555	10.131	0.749	0.758	1.017	114.962	112.271	115.759	120.646	114.887	127.232	0.088	0	0
STAT	TRINITY_DN168172_c0_g1_i1.p1	6.809	6.496	7.516	0	0	0	0.492	0.466	0.917	71.148	63.229	73.44	1.104	1.346	0.944	0	0	0
STAT	TRINITY_DN1851_c0_g1_i14.p1	5.66	5.113	5.263	22.201	22.43	22.947	8.671	8.955	9.607	4.934	5.104	7.198	2.672	2.861	2.932	0	0	0
STAT	TRINITY_DN1851_c0_g1_i32.p1	5.66	5.113	5.263	22.201	22.43	22.947	8.671	8.955	9.607	4.934	5.104	7.198	2.672	2.861	2.932	0	0	0
STAT	TRINITY_DN1851_c0_g1_i34.p1	5.66	5.113	5.263	22.201	22.43	22.947	8.671	8.955	9.607	4.934	5.104	7.198	2.672	2.861	2.932	0	0	0
STAT	TRINITY_DN18531_c0_g1_i5.p1	0	0	0	21.299	24.111	20.729	0.094	0.079	0	0.409	1.021	1.017	0.352	0.539	0.371	0	0	0
STAT	TRINITY_DN2529_c1_g1_i1.p1	0	0	0.202	0	0	0	0.156	0.324	0	73.045	80.782	78.94	461.877	478.499	446.018	18.905	15.236	16.425
STAT	TRINITY_DN3268_c0_g1_i4.p1	0	0	0.582	0.429	0	0	0	0	1.302	0	0	0	0	0	0	44.16	35.937	33.652
STAT	TRINITY_DN3268_c0_g1_i5.p1	0	0	0.582	0.429	0	0	0	0	1.302	0	0	0	0	0	0	44.16	35.937	33.652
STAT	TRINITY_DN3527_c0_g1_i5.p1	0	0	0	9.67	12.417	10.554	0.179	0.561	0.208	0	0	0.25	0	0	0	29.549	35.613	29.724
STAT	TRINITY_DN7463_c0_g1_i2.p1	0.493	0.381	0.405	4.294	4.084	3.607	102.314	101.407	108.248	18.918	21.653	22.698	0.304	0.724	0.674	0	0	0
STAT	TRINITY_DN767_c0_g1_i1.p1	2.11	2.88	2.151	0	0	0	2.037	1.943	1.602	0.139	0.199	0.138	0.08	0	0.185	21.407	20.734	20.329
STAT	TRINITY_DN767_c0_g1_i2.p1	14.793	13.296	13.083	21.574	22.448	24.828	2.396	1.99	1.841	3.681	3.08	4.543	0.24	0.101	0.067	0	0	0
STAT	TRINITY_DN767_c0_g2_i6.p1	0.278	0.419	0.683	31.579	31.843	32.396	2.49	2.582	2.581	0.618	0.753	0.517	0	0	0	0.096	0.29	0.091
STAT	TRINITY_DN767_c0_g3_i1.p1	8.452	7.067	8.351	27.251	28.386	28.288	3.106	2.314	3.089	3.629	3.175	4.647	0	0	0	0.311	0	0.314
STAT	TRINITY_DN804_c0_g1_i4.p1	0	0	0	21.78	20.907	21.902	0	0	0	0	0	0	0	0	0	0	0	0
STAT	TRINITY_DN804_c0_g1_i8.p1	0	0	0	21.78	20.907	21.902	0	0	0	0	0	0	0	0	0	0	0	0
TALE	TRINITY_DN3086_c0_g1_i1.p1	17.611	16.937	16.144	4.071	3.736	3.668	46.67	46.542	47.302	10.503	11.385	10.259	12.097	9.678	12.925	0	0.017	0
TCP	TRINITY_DN107986_c0_g1_i1.p1	30.307	25.754	28.139	0.455	0.444	0.44	189.737	187.889	186.442	41.865	41.455	39.336	0	0.067	0	0	0	0
TCP	TRINITY_DN4277_c0_g1_i19.p1	15.147	9.984	15.664	2.628	3.091	2.701	14.688	17.293	14.738	41.265	27.596	21.285	6.432	0	0.303	0	0	0
Trihelix	TRINITY_DN10783_c0_g1_i2.p1	0	0	0.114	12.668	12.547	11.15	0.304	0.426	0	0	0.138	0.319	1.12	0.959	1.129	0	0	0
Trihelix	TRINITY_DN109_c0_g1_i22.p1	0	0	0	0	0	0	170.196	167.998	150.034	0	0	0	0	0	0	0	0	0
Trihelix	TRINITY_DN109_c0_g1_i24.p1	0	0	0	0	0	0	9.709	14.119	11.394	0	0	0	0	0	0	0	0	0
Trihelix	TRINITY_DN109_c0_g1_i25.p1	0	0	0	0	0	0	123.471	116.292	118.556	0	0	0	0	0	0	0	0	0
Trihelix	TRINITY_DN109_c0_g1_i26.p1	0	0	0	0	0	0	309.197	307.608	297.91	0	0	0	0	0	0	0	0	0
Trihelix	TRINITY_DN109_c0_g1_i5.p1	0	0	0	0	0	0	162.719	171.386	169.956	0	0	0	0	0	0	0	0	0
Trihelix	TRINITY_DN109_c0_g1_i7.p1	0	0	0	0	0	0	10.013	13.487	16.386	0	0	0	0	0	0	0	0	0
Trihelix	TRINITY_DN110201_c0_g1_i1.p2	102.279	135.025	124.816	0.447	1.088	1.053	5.533	5.441	6.81	16.812	13.556	11.741	0.256	0.252	0.506	0	0	0
Trihelix	TRINITY_DN12360_c0_g1_i1.p1	0	0	0	0	0	0	163.905	181.161	175.842	0	0	0	0	0	0	0	0	0
Trihelix	TRINITY_DN148432_c3_g1_i1.p1	1197.91	1166.71	1280.29	74.461	78.716	70.333	72.08	77.007	79.119	757.354	734.078	629.287	331.295	303.812	442.429	0	0	0
Trihelix	TRINITY_DN148600_c0_g1_i1.p1	0.025	0	0.025	0.017	0.052	0.017	174.488	179.993	162.083	0	0	0	0	0	0	0	0	0
Trihelix	TRINITY_DN148964_c0_g1_i1.p1	34.918	37.908	38.362	4.792	5.216	5.523	512.062	527.952	501.432	2.219	3.746	1.422	0	0	0	0.359	0.514	0.397
Trihelix	TRINITY_DN1519_c3_g1_i1.p2	1025.58	1054.89	1096.03	2.096	0.653	1.001	75.506	84.611	79.019	167.827	162.835	138.673	8.192	6.867	9.235	0	0	0.281
Trihelix	TRINITY_DN167424_c19_g1_i1.p1	4309.05	4691.72	4567.48	3.049	2.734	2.736	132.04	134.769	129.688	464.74	459.681	429.287	63.187	62.846	77.923	0.263	0.506	0.571
Trihelix	TRINITY_DN168742_c0_g1_i1.p1	121.355	121.729	132.129	1.829	2.081	1.148	402.466	418.293	412.506	101.77	106.181	101.216	1.776	1.279	2.09	0	0.1	0
Trihelix	TRINITY_DN171484_c0_g1_i1.p1	0.644	0.52	0.86	0	0	0	26.191	26.959	27.095	0.052	0.19	0	0	0	0	0	0	0
Trihelix	TRINITY_DN204_c0_g1_i13.p1	0	0	0	0	0	0	65.759	93.763	92.57	0	0	0	0	0	0	0	0	0
Trihelix	TRINITY_DN204_c0_g1_i14.p1	0	0	0	0	0	0	266.625	285.64	269.683	0	0	0	0	0	0	0	0	0
Trihelix	TRINITY_DN204_c0_g1_i17.p1	0	0	0	0	0	0	164.264	153.571	154.487	0	0	0	0	0	0	0	0	0
Trihelix	TRINITY_DN204_c0_g1_i3.p1	0	0	0	0	0	0	145.097	145.485	156.081	0	0	0	0	0	0	0	0	0
Trihelix	TRINITY_DN204_c0_g1_i7.p1	0	0	0	0	0	0	204.706	212.842	220.209	0	0	0	0	0	0	0	0	0
Trihelix	TRINITY_DN204_c0_g1_i9.p1	0	0	0	0	0	0	95.532	100.522	111.553	0	0	0	0	0	0	0	0	0
Trihelix	TRINITY_DN2118_c3_g1_i1.p1	0	0	0	0	0.017	0	17.216	18.288	17.18	0	0	0	0	0	0	0.024	0	0
Trihelix	TRINITY_DN2118_c3_g2_i1.p1	0	0.051	0	0	0	0	133.711	137.944	125.374	0	0	0	0	0	0	0	0	0
Trihelix	TRINITY_DN2463_c2_g1_i2.p1	3.979	4.237	4.542	14.866	18.355	15.378	5.252	4.043	4.183	9.041	8.383	9.31	4.208	4.527	2.747	0	0	0
Trihelix	TRINITY_DN24932_c0_g1_i4.p1	0	0	0	0	0	0	95.751	91.734	87.886	0	0	0	0	0	0	0	0	0
Trihelix	TRINITY_DN2694_c0_g1_i2.p1	0	0	0	0	0	0	0.297	0.371	0.431	26.95	24.733	28.914	8.736	9.493	8.241	0	0	0
Trihelix	TRINITY_DN2694_c0_g1_i5.p1	0	0	0	0	0	0	0.07	0.261	0.216	28.699	28.929	27.905	38.482	40.074	41.439	0	0	0
Trihelix	TRINITY_DN2811_c1_g1_i1.p1	259.625	171.664	240.396	12.865	10.571	16.768	16.779	16.67	15.392	163.737	114.442	119.285	53.842	36.439	66.784	0	0	0
Trihelix	TRINITY_DN2811_c1_g1_i2.p1	801.704	739.357	870.474	52.243	61.997	54.514	60.538	59.611	68.765	559.105	531.968	613.227	294.078	311.554	266.276	0	0	0
Trihelix	TRINITY_DN2811_c2_g1_i1.p1	0.189	0.343	0	117.497	112.222	110.91	12.424	11.355	11.071	23.652	24.889	14.164	2.512	2.255	1.921	0	0	0
Trihelix	TRINITY_DN2882_c7_g1_i1.p1	0	0.469	0.316	977.204	998.773	923.32	78.979	82.179	78.649	308.513	289.821	241.924	0.384	0.757	0.994	0	0	0
Trihelix	TRINITY_DN2956_c0_g1_i1.p1	0	0	0	0	0	0	18.691	19.678	18.266	0.026	0	0	0	0	0	0	0	0
Trihelix	TRINITY_DN3058_c0_g2_i1.p1	0	0.038	0	13.707	13	11.59	0.523	0.616	0	0.635	0.9	0.543	0.912	1.666	1.567	0	0	0
Trihelix	TRINITY_DN5207_c1_g1_i1.p1	0	0	0	0	0	0	280.884	294.887	267.865	0	0	0	0	0	0	0	0	0
Trihelix	TRINITY_DN61290_c0_g1_i1.p1	0	0	0	0	0	0	221.15	237.582	203.668	0	0	0	0	0	0	0	0	0
Trihelix	TRINITY_DN7167_c0_g1_i1.p1	1.44	1.116	1.569	2.07	2.238	1.899	0.952	0.995	0.955	33.764	32.873	35.423	5.104	5.504	5.477	0	0	0
Trihelix	TRINITY_DN775_c12_g1_i1.p1	0.051	0.089	0.063	0.309	0.313	0.319	0.187	0.118	0.177	0.139	0.104	0.069	16.961	18.564	16.11	1263.72	1282.67	1265.52
Whirly	TRINITY_DN107852_c3_g1_i1.p1	0	0	0	0	0	0	0	0	0	0	0.147	0.103	1423.39	1469.34	1553.96	25.096	23.09	26.755
Whirly	TRINITY_DN13463_c1_g2_i4.p1	0	0	0	0	0	0	0	0	0	0.183	0.329	0	1333.95	1420.5	1060.18	1078.75	1124.13	1029.32
Whirly	TRINITY_DN148233_c27_g1_i1.p1	0	0	0	0.034	0	0	0.125	0	0.139	0.261	0.58	0.155	4832.37	5251.6	5211.37	3775.02	3842.63	3830.78
Whirly	TRINITY_DN2870_c0_g1_i1.p1	0	0	0	0.12	0.122	0.043	2.076	2.582	3.536	7.031	5.493	5.845	66.675	74.156	70.019	19.535	17.516	17.244
Whirly	TRINITY_DN2870_c0_g1_i2.p1	0	0	0	0.12	0.122	0.043	2.076	2.582	3.536	7.031	5.493	5.845	66.675	74.156	70.019	19.535	17.516	17.244
WOX	TRINITY_DN11015_c1_g1_i5.p1	0	0	0	0	0	0	0	0	0	0	0	0	8.944	7.389	8.342	31.142	40.498	31.593
WOX	TRINITY_DN38551_c0_g1_i7.p1	20.099	18.84	20.155	41.078	50.704	44.961	9.584	11.253	9.014	17.9	22.051	16.379	1.264	1.431	2.629	0	0	0
WOX	TRINITY_DN65777_c0_g1_i2.p2	48.031	50.201	55.62	23.24	20.306	22.446	69.216	68.826	68.11	56.554	66.672	61.216	55.043	54.717	59.251	0	0	0
WOX	TRINITY_DN7672_c2_g1_i3.p1	3.6	4.542	3.378	48.043	47.525	49.915	13.166	11.055	11.394	2.846	3.936	3.198	0.544	0	0	0	0	0
WRKY	TRINITY_DN10698_c0_g2_i4.p1	0.581	0	0.557	35.994	34.926	39.274	4.667	4.225	5.47	0.801	1.54	1.448	0.544	0.471	0.337	0	0	0
WRKY	TRINITY_DN108855_c0_g1_i1.p1	0.455	0.533	0.557	4.87	4.432	4.375	1.631	2.029	1.664	19.562	17.44	17.948	1.232	1.077	1.5	0	0	0
WRKY	TRINITY_DN11142_c0_g1_i2.p1	250.062	178.819	263.347	1.537	0.705	1.519	22.141	21.613	21.563	61.784	58.497	50.914	12.801	9.425	18.133	0	0	0
WRKY	TRINITY_DN11805_c0_g1_i4.p1	559.247	517.936	603.811	2.044	3.248	2.917	55.762	55.686	48.535	182.821	182.222	169.742	57.747	52.024	58.324	0	0.174	0
WRKY	TRINITY_DN12604_c0_g1_i2.p1	6.241	5.963	6.731	2.224	2.142	1.51	2.653	3.143	3.058	17.796	16.29	17.164	16.881	13.667	14.745	0	0	0
WRKY	TRINITY_DN1303_c0_g1_i17.p1	27.869	20.058	25.393	18.267	16.318	16.656	21.657	20.807	15.184	16.386	10.736	14.371	1.936	1.565	2.157	0	0	0
WRKY	TRINITY_DN1332_c0_g1_i1.p1	0.531	0.495	0.43	1.795	1.968	1.527	14.446	14.609	13.189	13.784	13.971	12.974	3.12	2.929	3.118	0	0	0.017
WRKY	TRINITY_DN1332_c0_g1_i6.p1	0.531	0.495	0.43	1.795	1.968	1.527	14.446	14.609	13.189	13.784	13.971	12.974	3.12	2.929	3.118	0	0	0.017
WRKY	TRINITY_DN1373_c1_g1_i1.p1	562.759	577.17	567.423	3.152	3.413	3.141	50.322	52.172	51.601	171.317	160.145	172.915	52.018	44.871	51.449	0.167	0.158	0
WRKY	TRINITY_DN16493_c0_g1_i1.p1	0.202	0.292	0.228	22.811	23.745	23.378	0.055	0	0.031	2.332	2.63	3.086	0.048	0.05	0	0	0	0
WRKY	TRINITY_DN16700_c0_g1_i2.p1	0	0	0	25.774	26.645	22.653	0	0	0	0	0.052	0.052	0	0	0	0	0	0
WRKY	TRINITY_DN17672_c0_g2_i1.p1	0.051	0	0	0.026	0	0.035	27.807	28.167	28.135	0	0.035	0	0	0	0	0	0	0.033
WRKY	TRINITY_DN1906_c0_g1_i1.p1	10.662	11.875	13.374	2.714	2.177	2.296	31.092	32.226	30.546	8.92	9.092	7.741	1.968	1.784	2.73	0	0	0
WRKY	TRINITY_DN20965_c0_g1_i2.p1	120.407	124.241	122.513	0	0	0	18.66	19.954	21.733	4.551	6.047	4.621	0	0	0	0.781	0.514	0.91
WRKY	TRINITY_DN2389_c0_g1_i12.p1	48.373	49.098	50.521	15.184	15.804	15.206	3.676	7.92	5.978	1.166	1.817	2.948	0	0	0	0	0	0
WRKY	TRINITY_DN2389_c0_g1_i5.p1	0	0	0	0.206	0.174	1.122	14.274	13.479	14.622	1.793	1.557	1.216	0.128	0	0.169	0.088	0.075	0.124
WRKY	TRINITY_DN3643_c0_g1_i21.p1	5.394	13.118	13.298	30.592	25.182	32.431	0.008	1.113	0	11.252	2.656	11.19	3.264	6.11	3.505	0	0	0
WRKY	TRINITY_DN3643_c0_g1_i35.p1	6.923	7.891	10.97	18.714	20.741	19.693	3.012	2.029	2.042	2.167	2.587	1.75	1.504	1.565	2.831	0	0	0
WRKY	TRINITY_DN3701_c1_g1_i4.p1	0.076	0.025	0.051	0	0	0	32.614	32.968	35.669	0.113	0.061	0.069	0	0	0	0	0	0
WRKY	TRINITY_DN37886_c0_g1_i1.p1	0	0	0	4.037	6.931	4.669	2.372	1.729	2.011	3.385	2.076	3.319	0	0	1.331	1.179	0	1.042
WRKY	TRINITY_DN4155_c0_g1_i24.p1	0	0	0	0	0	0	0	0	0	0	0	0	16.945	16.309	12.807	9.369	10.691	9.949
WRKY	TRINITY_DN4155_c0_g1_i74.p1	0	0	0	0	0	0	0	0	0	0	0	0	16.945	16.309	12.807	9.369	10.691	9.949
WRKY	TRINITY_DN419_c0_g1_i1.p1	0	0.165	0	13.432	17.328	16.241	0	0	0	0	0	0	0	0	0	0	0	0
WRKY	TRINITY_DN419_c0_g1_i13.p1	1.908	1.243	1.164	20.698	18.469	25.855	0.164	0.213	0.308	0	0.043	0.086	0.048	0	0	0	0	0
WRKY	TRINITY_DN419_c0_g1_i16.p1	0	0.165	0	13.432	17.328	16.241	0	0	0	0	0	0	0	0	0	0	0	0
WRKY	TRINITY_DN6574_c0_g1_i7.p1	0	0	0	0	0	0	52.897	51.627	52.364	0	0	0	0	0	0.286	0	0	0
WRKY	TRINITY_DN6574_c0_g1_i8.p2	0	0.101	0	0	0	0	57.354	53.23	63.534	0.104	0.285	0	0.576	0.64	0.775	0	0	0
WRKY	TRINITY_DN6927_c0_g1_i5.p1	0	0	0	0	0	0	20.892	22.505	17.295	0	0	0	0	0	0	0	0	0
WRKY	TRINITY_DN7433_c2_g1_i1.p1	0	0	0	0	0	0	23.787	24.495	22.611	0	0	0	0	0	0	0	0	0
WRKY	TRINITY_DN757_c0_g1_i5.p1	47.741	43.351	45.599	20.037	19.81	19.676	14.095	13.653	12.827	17.03	15.762	17.035	0.624	0.404	0.573	0	0	0
WRKY	TRINITY_DN766_c0_g1_i6.p1	0	0.507	0	54.287	49.92	46.817	0.078	0	0	0.244	0	0	0	0	0	0	0	0
WRKY	TRINITY_DN8_c0_g1_i2.p1	2702.57	2743.62	2646.44	7.437	7.332	7.387	106.021	104.321	101.622	310.618	303.083	310.881	26.657	27.586	30.991	0	0.149	0.066
WRKY	TRINITY_DN8_c0_g1_i9.p1	695.105	734.168	717.392	1.323	2.612	2.218	60.468	60.4	49.336	185.37	176.357	139.604	42.994	32.349	65.689	0	0	0
YABBY	TRINITY_DN128387_c0_g1_i1.p1	0	0	0	0	0	0	19.152	21.415	20.438	0.096	0.121	0.034	2.4	1.649	1.5	0.239	0.323	0.273
YABBY	TRINITY_DN188860_c0_g1_i1.p1	22.576	22.303	20.94	11.68	12.844	12.392	44.945	44.978	44.506	35.67	36.87	41.276	7.504	9.779	7.01	0	0	0
YABBY	TRINITY_DN2435_c0_g1_i3.p1	40.666	45.507	47.004	0	0	0	0.874	1.003	1.787	1.906	1.116	1.603	3.536	2.138	2.157	0	0	0
YABBY	TRINITY_DN25284_c0_g1_i3.p1	42.119	39.874	45.561	0	0	0	44.96	43.075	41.686	72.766	62.9	78.569	4.752	4.881	4.803	1.131	1.402	1.555
YABBY	TRINITY_DN8405_c0_g1_i1.p1	17.535	15.985	20.813	0	0	0	19.238	18.059	17.157	10.643	12.241	13.888	38.514	39.132	51.145	18.619	24.002	23.438
ZF-HD	TRINITY_DN16733_c0_g1_i4.p1	13.353	9.972	12.323	2.576	2.543	2.986	24.443	18.462	17.442	160.718	144.816	135.466	88.02	75.772	94.421	0	0	0
ZF-HD	TRINITY_DN194_c0_g1_i1.p2	351.469	370.199	384.355	2.456	3.474	2.537	6.36	7.399	9.36	39.62	38.825	42.431	24.993	32.214	30.081	0	0	0
ZF-HD	TRINITY_DN194_c0_g1_i13.p1	118.563	88.921	105.635	0.79	0	0	2.294	3.546	3.459	19.571	18.937	20.698	18.305	25.717	17.02	0	0	0
ZF-HD	TRINITY_DN2245_c0_g1_i3.p1	0	0	0	19.916	21.09	20.625	164.959	163.023	190.718	132.749	136.173	158.725	25.153	31.793	18.79	0	0	0
ZF-HD	TRINITY_DN3756_c0_g1_i1.p1	0	0	0	0	0	0	0	0	0	144.01	131.069	152.001	8.912	9.812	9.639	0	0	0
ZF-HD	TRINITY_DN4028_c0_g1_i11.p1	0	0	0	12.513	12.016	13.048	0	0	0	0	0	0	0	0	0	0	0	0
ZF-HD	TRINITY_DN5088_c0_g1_i3.p1	0	0	0	0	0	0	0	0	0	9.755	10.182	9.474	160.087	163.528	155.088	0.39	0.191	0.174
